# Supplementary material for: Relatedness within and between Agta residential groups
Source: Evol Hum Sci. 2021 Sep 22;3:e49. doi: 10.1017/ehs.2021.46 (PMC10427306; doi:10.1017/ehs.2021.46)
Supplement: Supplementary file 1 [file S2513843X21000463sup001.zip]

Archive with 6 entries (5 files):
- Code and data/
- Code and data/Agta_relatedness_code.R
- Code and data/camps.csv
- Code and data/group_pairwise.csv
- Code and data/ind_data.csv
- Code and data/spouses.csv
