# Supplementary material for: Relatedness within and between Agta residential groups
Source: Evol Hum Sci. 2021 Sep 22;3:e49. doi: 10.1017/ehs.2021.46 (PMC10427306; doi:10.1017/ehs.2021.46)
Supplement: Supplementary file 1 [file S2513843X21000463sup001.zip › Code and data/camps.csv]

	camp_name	camp_total	camp_adult_men	camp_adult_women	camp_all_r	camp_adult_r	forage	turnover
1	a	38	9	8	0.085837482	0.062040441	NA	NA
2	b	54	13	11	0.080767383	0.064085145	35.6	0.6
3	c	13	4	2	0.123622796	0.04296875	NA	NA
4	d	96	21	20	0.076370828	0.065286776	41	0.525
5	e	33	6	5	0.112215909	0.036363636	NA	0.774
6	f	47	8	9	0.124161656	0.099264706	NA	NA
7	g	34	12	9	0.106109347	0.091666667	75	0.732
8	h	68	17	13	0.076492537	0.058261494	19.5	0.21
9	i	27	7	5	0.168402778	0.118371212	76.7	0.509
10	j	45	9	9	0.115396149	0.06811683	NA	NA
11	k	41	9	9	0.104401677	0.081699346	79.7	0.612
12	l	22	7	5	0.180465368	0.113636364	100	0.327
13	m	29	5	6	0.139143319	0.04375	93.2	0.122
14	n	36	9	9	0.102430556	0.073529412	96.2	0.384
15	o	32	9	6	0.1484375	0.107142857	53	0.789
