# Supplementary material for: Relatedness within and between Agta residential groups
Source: Evol Hum Sci. 2021 Sep 22;3:e49. doi: 10.1017/ehs.2021.46 (PMC10427306; doi:10.1017/ehs.2021.46)
Supplement: Supplementary file 1 [file S2513843X21000463sup001.zip › Code and data/group_pairwise.csv]

g1	g2	distances	rs
a	b	6.679255779	0.001690424
a	c	4.956114092	0.005598431
a	d	7.622284594	0.003252093
a	e	2.43722435	0.001259798
a	f	6.538761841	0.001318208
a	g	9.974163123	0.000260014
a	h	10.81932624	0.00012564
a	i	10.8331172	0.002951389
a	j	9.703790305	0.00291567
a	k	11.00422112	0.002091257
a	l	10.51626364	0.000765653
a	m	13.18645923	0.001644737
a	n	12.29200672	0.000737123
a	o	4.426010199	0.001850329
b	c	10.39794602	0.023879874
b	d	5.108736456	0.003723213
b	e	8.863955028	0.003399884
b	f	12.86457115	0.002370132
b	g	16.47296614	0.006191279
b	h	16.94790347	4.02E-05
b	i	17.46092281	4.02E-05
b	j	12.9232335	0.005152436
b	k	13.39423386	0.007460418
b	l	7.823159518	0.008141762
b	m	9.965211422	0.00764773
b	n	9.420323709	0.004633158
b	o	2.255344564	0.008309823
c	d	8.709300411	0.001183712
c	e	2.884983834	0.009410802
c	f	3.127514257	0.01600502
c	g	6.69505037	0.01668552
c	h	6.623267034	0.000534188
c	i	8.117459031	0.006710737
c	j	5.521186646	0.00443892
c	k	7.200544335	0.010051238
c	l	10.65527292	0.002538544
c	m	13.13894531	0.000801282
c	n	12.14818316	0.002872889
c	o	8.325772549	0.005596454
d	e	8.696538308	0.004067436
d	f	11.77202832	0.010091146
d	g	15.40108029	0.000576189
d	h	15.13820594	0.002025463
d	i	16.76508142	0.007733586
d	j	9.022459181	0.00274406
d	k	8.996559071	0.003285726
d	l	3.082606527	0.004514433
d	m	5.669476952	0.005892256
d	n	4.868234914	0.004457687
d	o	5.112189845	0.002544981
e	f	4.111285452	0.016421895
e	g	7.624177626	0.001344454
e	h	8.382522541	0.002117809
e	i	8.613464378	0.000461732
e	j	8.229353484	0.002848465
e	k	9.773783255	0.006727719
e	l	11.25366128	0.001656502
e	m	13.89751097	0.001883865
e	n	12.94078327	0.001167618
e	o	6.625377694	0.000748005
f	g	3.678146254	0.012019491
f	h	4.305067559	0.027054398
f	i	5.001051239	0.00747549
f	j	7.537530075	0.006768048
f	k	9.369283749	0.001466041
f	l	13.78263303	0.000467482
f	m	16.25511469	0.00011489
f	n	15.26349833	0
f	o	10.66049013	0
g	h	2.40752732	0.016782407
g	i	1.714066625	0.018510008
g	j	9.870297982	0.016491895
g	k	11.67498632	0.003810509
g	l	17.26211564	0.000570487
g	m	19.64697381	0
g	n	18.65582435	0.000773404
g	o	14.24508686	0.001752068
h	i	3.879165177	0.031362526
h	j	8.366377427	0.007200915
h	k	10.07268222	0.003151223
h	l	16.61882929	2.99E-05
h	m	18.83132836	0.003472222
h	n	17.85303323	0.000112918
h	o	14.79826349	0.002025463
i	j	11.57750175	0.015143624
i	k	13.38609443	0.001462131
i	l	18.75892697	2.99E-05
i	m	21.19148352	0.000144676
i	n	20.19929499	0.00196477
i	o	15.21064556	0.003797743
j	k	1.841311981	0.016524344
j	l	9.299061339	0.007383915
j	m	11.03851667	5.92E-05
j	n	10.12172181	0.007145579
j	o	11.44375114	0.002064098
k	l	8.652830107	0.008458982
k	m	10.02579064	0.007674606
k	n	9.178612558	0.007543548
k	o	12.16652084	0.001353582
l	m	2.672855006	0.001242217
l	n	1.795925588	0.061281145
l	o	8.164736848	0.003586342
m	n	0.992231438	0.000486958
m	o	10.62855145	0.001817491
n	o	9.916552104	0.002119855
