# Supplementary material for: Relatedness within and between Agta residential groups
Source: Evol Hum Sci. 2021 Sep 22;3:e49. doi: 10.1017/ehs.2021.46 (PMC10427306; doi:10.1017/ehs.2021.46)
Supplement: Supplementary file 1 [file S2513843X21000463sup001.zip › Code and data/ind_data.csv]

	ID	Group	Sex	Age	Age_cat	r_to_all_adults	s_to_all_adults	r_to_group	r_to_adults	r_to_children	N_camps_w_kin	s_to_group	s_to_adults	N_camps_w_con_or_aff_kin
1	1	a	F	57.130667	ADULT	0.009259259	0.012962963	0.123310811	0.140625	0.110119048	2	0.148648649	0.21875	NA
2	2	a	M	19.641556	ADULT	0.008333333	0.012962963	0.115709459	0.1328125	0.102678571	2	0.148648649	0.21875	NA
3	3	a	M	34.97183	ADULT	0	0.003703704	0.067567568	0	0.119047619	1	0.081081081	0.0625	2
4	4	a	F	32.578833	ADULT	0.004513889	0.003703704	0.099662162	0.068359375	0.123511905	2	0.081081081	0.0625	2
5	5	a	F	10.5	CHILD	0.005938653	0.007380074	0.097128378	0.090992647	0.10234375	1	0.094594595	0.117647059	NA
6	6	a	M	7.5	CHILD	0.005938653	0.007380074	0.097128378	0.090992647	0.10234375	1	0.094594595	0.117647059	NA
7	7	a	M	4.5	CHILD	0.005938653	0.007380074	0.097128378	0.090992647	0.10234375	1	0.094594595	0.117647059	NA
8	8	a	M	1.5	CHILD	0.005938653	0.007380074	0.097128378	0.090992647	0.10234375	1	0.094594595	0.117647059	NA
9	9	a	F	17.957313	CHILD	0.000922509	0.003690037	0.033783784	0.014705882	0.05	1	0.027027027	0.058823529	2
10	10	a	M	23.006507	ADULT	0.004513889	0	0.072635135	0.068359375	0.075892857	2	0.027027027	0	2
11	11	a	F	78.583794	ADULT	0.005555556	0.005555556	0.055743243	0.0625	0.050595238	3	0.050675676	0.09375	NA
12	12	a	M	NA	ADULT	0.00462963	0.007407407	0.054054054	0.03125	0.071428571	4	0.074324324	0.125	5
13	13	a	F	NA	ADULT	0.006018519	0.009259259	0.075168919	0.0703125	0.078869048	3	0.087837838	0.15625	5
14	14	a	M	7.75	CHILD	0.011646679	0.012626845	0.072846284	0.068014706	0.076953125	11	0.030405405	0.029411765	NA
15	15	a	M	5.410426	CHILD	0.011646679	0.012626845	0.072846284	0.068014706	0.076953125	11	0.030405405	0.029411765	NA
16	16	a	F	8.388157	CHILD	0.011646679	0.012626845	0.072846284	0.068014706	0.076953125	11	0.030405405	0.029411765	NA
17	17	a	M	26	ADULT	0	0.003703704	0.040540541	0	0.071428571	1	0.067567568	0.0625	5
18	18	a	F	24.641336	ADULT	0.007175926	0.012037037	0.09839527	0.08203125	0.110863095	5	0.128378378	0.203125	5
19	19	a	M	5.573551	CHILD	0.00726476	0.011531365	0.082981419	0.097426471	0.070703125	3	0.111486486	0.183823529	NA
20	20	a	F	3	CHILD	0.00726476	0.011531365	0.082981419	0.097426471	0.070703125	3	0.111486486	0.183823529	NA
21	21	a	M	0.750143	CHILD	0.00726476	0.011531365	0.082981419	0.097426471	0.070703125	3	0.111486486	0.183823529	NA
22	22	a	F	34.097308	ADULT	0.008333333	0.014814815	0.15625	0.1328125	0.174107143	2	0.202702703	0.25	2
23	23	a	M	45	ADULT	0	0.003703704	0.081081081	0	0.142857143	1	0.108108108	0.0625	2
24	24	a	M	15.282543	CHILD	0.007841328	0.012915129	0.132179054	0.121323529	0.14140625	2	0.168918919	0.205882353	NA
25	25	a	F	13.090137	CHILD	0.007841328	0.012915129	0.132179054	0.121323529	0.14140625	2	0.168918919	0.205882353	NA
26	26	a	M	9.379651	CHILD	0.007841328	0.012915129	0.132179054	0.121323529	0.14140625	2	0.168918919	0.205882353	NA
27	27	a	M	7	CHILD	0.007841328	0.012915129	0.132179054	0.121323529	0.14140625	2	0.168918919	0.205882353	NA
28	28	a	M	5	CHILD	0.007841328	0.012915129	0.132179054	0.121323529	0.14140625	2	0.168918919	0.205882353	NA
29	29	a	F	2.57	CHILD	0.007841328	0.012915129	0.132179054	0.121323529	0.14140625	2	0.168918919	0.205882353	NA
30	30	a	M	24.442436	ADULT	0.008333333	0.014814815	0.122466216	0.1328125	0.114583333	2	0.168918919	0.25	11
31	31	a	F	20.750066	ADULT	0.0125	0.025347222	0.033783784	0	0.05952381	10	0.060810811	0.0625	11
32	32	a	M	2.71	CHILD	0.014068266	0.023696956	0.091638514	0.121323529	0.06640625	10	0.128378378	0.205882353	NA
33	33	a	M	28.553197	ADULT	0.008333333	0.014814815	0.122466216	0.1328125	0.114583333	2	0.168918919	0.25	3
34	34	a	F	32.6	ADULT	0.001967593	0.007407407	0.013513514	0	0.023809524	2	0.040540541	0.0625	3
35	35	a	F	0.08	CHILD	0.008821494	0.014760148	0.081503378	0.121323529	0.04765625	3	0.118243243	0.205882353	NA
36	36	a	F	12.055856	CHILD	0.000922509	0	0.033783784	0.014705882	0.05	1	0	0	NA
37	37	a	M	21	ADULT	0.003645833	0	0	0	0	2	0.027027027	0	NA
38	38	a	F	14.48049281	CHILD	0.004554889	0.003690037	0.039695946	0.046875	0.03359375	2	0.027027027	0.058823529	NA
39	39	b	F	16.80492813	CHILD	0.005650369	0.003690037	0.028301887	0.020833333	0.034482759	6	0.018867925	0.041666667	NA
40	40	b	M	11	CHILD	0.005650369	0	0.028301887	0.020833333	0.034482759	6	0	0	NA
41	41	b	M	0.361396304	CHILD	0.012107934	0.014760148	0.072818396	0.09765625	0.052262931	5	0.080778302	0.135416667	NA
42	42	b	M	31.30629	ADULT	0.004296875	0.003703704	0.028301887	0	0.05	4	0.047169811	0.043478261	6
43	43	b	M	3.927864	CHILD	0.012403425	0.014760148	0.079893868	0.09765625	0.065193966	5	0.089033019	0.135416667	NA
44	44	b	M	2.38483	CHILD	0.012403425	0.014760148	0.079893868	0.09765625	0.065193966	5	0.089033019	0.135416667	NA
45	45	b	M	1.015223	CHILD	0.012403425	0.014760148	0.079893868	0.09765625	0.065193966	5	0.089033019	0.135416667	NA
46	46	b	M	25	ADULT	0.016724537	0.02494213	0.132665094	0.111413043	0.148958333	10	0.160966981	0.175271739	10
47	47	b	F	23.33	ADULT	0.001967593	0.007407407	0.009433962	0	0.016666667	2	0.028301887	0.043478261	10
48	48	b	M	3.7	CHILD	0.013001614	0.01980512	0.080483491	0.095052083	0.068426724	4	0.104068396	0.146484375	NA
49	49	b	M	35.239013	ADULT	0.011111111	0.003703704	0.028301887	0	0.05	6	0.047169811	0.043478261	8
50	50	b	F	26.079014	ADULT	0.009027778	0.015740741	0.087853774	0.067934783	0.103125	4	0.101415094	0.119565217	8
51	51	b	F	6.2	CHILD	0.013722325	0.013376384	0.067511792	0.07421875	0.061961207	8	0.083726415	0.119791667	NA
52	52	b	M	3.02	CHILD	0.013722325	0.013376384	0.067511792	0.07421875	0.061961207	8	0.083726415	0.119791667	NA
53	53	b	F	1.09	CHILD	0.013722325	0.013376384	0.067511792	0.07421875	0.061961207	8	0.083726415	0.119791667	NA
54	54	b	M	27.176626	ADULT	0.013194444	0.018518519	0.107900943	0.116847826	0.101041667	4	0.10495283	0.152173913	5
55	55	b	F	22.289615	ADULT	0.003703704	0.003703704	0.018867925	0	0.033333333	3	0.037735849	0.043478261	5
56	56	b	F	1.325667	CHILD	0.012107934	0.014760148	0.072818396	0.09765625	0.052262931	5	0.080778302	0.135416667	NA
57	57	b	F	20.862645	ADULT	0.006597222	0.003703704	0.037735849	0.016304348	0.054166667	7	0.037735849	0.043478261	9
58	58	b	M	25.332204	ADULT	0.001388889	0.003703704	0.018867925	0	0.033333333	4	0.037735849	0.043478261	9
59	59	b	F	3.334803	CHILD	0.007668358	0.007380074	0.037735849	0.049479167	0.028017241	8	0.047169811	0.083333333	NA
60	60	b	F	0.39	CHILD	0.007668358	0.007380074	0.037735849	0.049479167	0.028017241	8	0.047169811	0.083333333	NA
61	61	b	M	51.41518	ADULT	0.018981481	0.02962963	0.130896226	0.14673913	0.11875	4	0.143867925	0.217391304	7
62	62	b	F	53.575803	ADULT	0.006712963	0.003703704	0.037735849	0.02173913	0.05	5	0.018867925	0.043478261	7
63	63	b	M	19.89596167	ADULT	0.013194444	0.015740741	0.098466981	0.116847826	0.084375	4	0.076650943	0.119565217	NA
64	64	b	F	23.16	ADULT	0.013194444	0.018518519	0.112617925	0.116847826	0.109375	4	0.112028302	0.152173913	6
65	65	b	F	21.25	ADULT	0.013194444	0.015740741	0.103183962	0.116847826	0.092708333	4	0.083726415	0.119565217	NA
66	66	b	F	0.209369	CHILD	0.008417897	0.011531365	0.056308962	0.076822917	0.039331897	4	0.056014151	0.098958333	NA
67	67	b	M	56.572917	ADULT	0.016203704	0.024074074	0.123820755	0.114130435	0.13125	4	0.122641509	0.152173913	NA
68	68	b	M	13.90489	CHILD	0.015106089	0.016605166	0.094929245	0.1015625	0.089439655	6	0.080188679	0.104166667	NA
69	69	b	M	NA	ADULT	0.005208333	0.001851852	0.028301887	0.016304348	0.0375	4	0.014150943	0	NA
70	70	b	M	11.286375	CHILD	0.015106089	0.016605166	0.094929245	0.1015625	0.089439655	6	0.080188679	0.104166667	NA
71	71	b	M	8.5	CHILD	0.015106089	0.016605166	0.094929245	0.1015625	0.089439655	6	0.080188679	0.104166667	NA
72	72	b	M	51	ADULT	0.016782407	0.029513889	0.099056604	0.065217391	0.125	10	0.137971698	0.133152174	12
73	73	b	F	50	ADULT	0.012962963	0.012962963	0.137971698	0.114130435	0.15625	4	0.136792453	0.130434783	12
74	74	b	M	20	ADULT	0.016724537	0.023090278	0.127948113	0.111413043	0.140625	10	0.15625	0.153532609	NA
75	75	b	F	20	ADULT	0.016724537	0.024074074	0.127948113	0.111413043	0.140625	10	0.141795312	0.147562582	11
76	76	b	M	11.285643	CHILD	0.018507841	0.024850092	0.127948113	0.127604167	0.128232759	10	0.146816038	0.16796875	NA
77	77	b	M	10.5	CHILD	0.018507841	0.024850092	0.127948113	0.127604167	0.128232759	10	0.146816038	0.16796875	NA
78	78	b	F	10	CHILD	0.018507841	0.024850092	0.127948113	0.127604167	0.128232759	10	0.146816038	0.16796875	NA
79	79	b	M	8	CHILD	0.018507841	0.024850092	0.127948113	0.127604167	0.128232759	10	0.146816038	0.16796875	NA
80	80	b	F	5.044705	CHILD	0.018507841	0.024850092	0.127948113	0.127604167	0.128232759	10	0.146816038	0.16796875	NA
81	81	b	M	3.747831	CHILD	0.018507841	0.024850092	0.127948113	0.127604167	0.128232759	10	0.146816038	0.16796875	NA
82	82	b	M	2.543463381	CHILD	0.018507841	0.024850092	0.127948113	0.127604167	0.128232759	10	0.146816038	0.16796875	NA
83	83	b	F	45	ADULT	0.009259259	0.003703704	0.080188679	0.054347826	0.1	2	0.075471698	0.043478261	NA
84	84	b	M	30	ADULT	0.006481481	0.003703704	0.077830189	0.048913043	0.1	2	0.075471698	0.043478261	NA
85	85	b	M	17	CHILD	0.008302583	0.005535055	0.077830189	0.067708333	0.086206897	2	0.075471698	0.0625	NA
86	86	b	F	25	ADULT	0.006481481	0.003703704	0.077830189	0.048913043	0.1	2	0.075471698	0.043478261	NA
87	87	b	M	15	CHILD	0.008302583	0.005535055	0.077830189	0.067708333	0.086206897	2	0.075471698	0.0625	NA
88	88	b	F	NA	CHILD	0.008302583	0.005535055	0.077830189	0.067708333	0.086206897	2	0.075471698	0.0625	NA
89	89	b	F	10.553335	CHILD	0.008302583	0.005535055	0.077830189	0.067708333	0.086206897	2	0.075471698	0.0625	NA
90	90	b	F	8	CHILD	0.008302583	0.005535055	0.077830189	0.067708333	0.086206897	2	0.075471698	0.0625	NA
91	91	b	F	5.553958	CHILD	0.008302583	0.005535055	0.077830189	0.067708333	0.086206897	2	0.075471698	0.0625	NA
92	92	c	F	1.5	CHILD	0.011358395	0.017210563	0.0078125	0.010416667	0.005208333	7	0	0	NA
93	93	d	M	39.653202	ADULT	0.020052083	0.034143519	0.137993421	0.122070313	0.149573864	2	0.177302632	0.2234375	11
94	94	d	F	36.193327	ADULT	0.014930556	0.025810185	0.059662829	0.0296875	0.081463068	10	0.078289474	0.075	11
95	95	d	F	18.995623	ADULT	0.019343171	0.031828704	0.104091283	0.088378906	0.115518466	9	0.133059211	0.16171875	NA
96	96	d	M	15.000743	CHILD	0.021116813	0.033556273	0.104091283	0.098418445	0.108398438	9	0.133059211	0.169969512	NA
97	97	d	M	13.002539	CHILD	0.021116813	0.033556273	0.104091283	0.098418445	0.108398438	9	0.133059211	0.169969512	NA
98	98	d	M	9.001847	CHILD	0.021116813	0.033556273	0.104091283	0.098418445	0.108398438	9	0.133059211	0.169969512	NA
99	99	d	F	7.502341	CHILD	0.021116813	0.033556273	0.104091283	0.098418445	0.108398438	9	0.133059211	0.169969512	NA
100	100	d	M	4.996408	CHILD	0.021116813	0.033556273	0.104091283	0.098418445	0.108398438	9	0.133059211	0.169969512	NA
101	101	d	F	3.001812	CHILD	0.021116813	0.033556273	0.104091283	0.098418445	0.108398438	9	0.133059211	0.169969512	NA
102	102	d	M	1.248779	CHILD	0.021116813	0.033556273	0.104091283	0.098418445	0.108398438	9	0.133059211	0.169969512	NA
103	103	c	M	30.03	ADULT	0.018518519	0.034027778	0.208333333	0.1	0.285714286	6	0.291666667	0.3	8
104	104	c	F	29	ADULT	0.004007523	0.006018519	0.153320313	0.02890625	0.2421875	4	0.255208333	0.275	8
105	105	c	M	4.722792608	CHILD	0.014911497	0.023639299	0.22249349	0.220377604	0.224609375	7	0.315104167	0.40625	NA
106	106	c	F	2.475017112	CHILD	0.014911497	0.023639299	0.22249349	0.220377604	0.224609375	7	0.315104167	0.40625	NA
107	107	c	F	0.150581793	CHILD	0.014911497	0.023639299	0.22249349	0.220377604	0.224609375	7	0.315104167	0.40625	NA
108	108	c	M	61	ADULT	0.018981481	0.02962963	0.145833333	0.1	0.178571429	4	0.1875	0.2	NA
109	109	c	M	15	CHILD	0.020295203	0.033902214	0.145833333	0.166666667	0.125	6	0.1875	0.25	NA
110	110	c	M	22.4	ADULT	0.003240741	0.003703704	0.041666667	0	0.071428571	2	0.125	0.2	4
111	111	c	F	22.848841	ADULT	0.00306713	0.008796296	0.083333333	0.025	0.125	3	0.182291667	0.275	4
112	112	c	M	2.704996578	CHILD	0.006832334	0.009916974	0.104166667	0.177083333	0.03125	3	0.1953125	0.364583333	NA
113	113	e	F	0.27652293	CHILD	0.006226937	0.012626845	0.09375	0.090909091	0.095238095	3	0.125	0.181818182	NA
114	114	e	M	39.029277	ADULT	0	0.003703704	0.078125	0	0.113636364	1	0.109375	0.1	6
115	115	e	F	26.631898	ADULT	0.005092593	0.014236111	0.078125	0	0.113636364	6	0.109375	0.1	6
116	116	e	M	2.35967	CHILD	0.006226937	0.012626845	0.09375	0.090909091	0.095238095	3	0.125	0.181818182	NA
117	117	e	F	6.664504	CHILD	0.006226937	0.012626845	0.09375	0.090909091	0.095238095	3	0.125	0.181818182	NA
118	118	e	M	9.995407	CHILD	0.006226937	0.012626845	0.09375	0.090909091	0.095238095	3	0.125	0.181818182	NA
119	119	e	M	3.771932	CHILD	0.006226937	0.012626845	0.09375	0.090909091	0.095238095	3	0.125	0.181818182	NA
120	120	e	M	35.606552	ADULT	0.002083333	0.003703704	0.125	0	0.181818182	5	0.15625	0.1	11
121	121	e	F	36.460461	ADULT	0.009678819	0.003703704	0.1796875	0.05	0.238636364	9	0.15625	0.1	11
122	122	e	F	16.051608	CHILD	0.009549412	0.007380074	0.16796875	0.113636364	0.196428571	6	0.171875	0.181818182	NA
123	123	e	M	13	CHILD	0.009549412	0.007380074	0.16796875	0.113636364	0.196428571	6	0.171875	0.181818182	NA
124	124	e	M	11	CHILD	0.009549412	0.007380074	0.16796875	0.113636364	0.196428571	6	0.171875	0.181818182	NA
125	125	e	M	9.150436	CHILD	0.009549412	0.007380074	0.16796875	0.113636364	0.196428571	6	0.171875	0.181818182	NA
126	126	e	M	4.291943	CHILD	0.009549412	0.007380074	0.16796875	0.113636364	0.196428571	6	0.171875	0.181818182	NA
127	127	e	M	4.291943	CHILD	0.009549412	0.007380074	0.16796875	0.113636364	0.196428571	6	0.171875	0.181818182	NA
128	128	e	F	2.69889	CHILD	0.009549412	0.007380074	0.16796875	0.113636364	0.196428571	6	0.171875	0.181818182	NA
129	129	e	M	0.17	CHILD	0.009549412	0.007380074	0.16796875	0.113636364	0.196428571	6	0.171875	0.181818182	NA
130	130	e	M	29.694607	ADULT	0.009678819	0.003703704	0.15625	0.05	0.204545455	9	0.109375	0.1	9
131	131	e	F	36.787779	ADULT	0	0.003703704	0.078125	0	0.113636364	1	0.109375	0.1	9
132	132	e	F	11.38	CHILD	0.008511589	0.007380074	0.1328125	0.113636364	0.142857143	2	0.125	0.181818182	NA
133	133	e	M	8.97	CHILD	0.008511589	0.007380074	0.1328125	0.113636364	0.142857143	2	0.125	0.181818182	NA
134	134	e	M	4.22	CHILD	0.008511589	0.007380074	0.1328125	0.113636364	0.142857143	2	0.125	0.181818182	NA
135	135	e	M	6.5	CHILD	0.008511589	0.007380074	0.1328125	0.113636364	0.142857143	2	0.125	0.181818182	NA
136	136	e	M	2.25	CHILD	0.008511589	0.007380074	0.1328125	0.113636364	0.142857143	2	0.125	0.181818182	NA
137	137	e	M	50.125443	ADULT	0.006481481	0.013888889	0.0625	0.05	0.068181818	4	0.09375	0.15	6
138	138	e	F	46.667627	ADULT	0.002314815	0.005555556	0.0625	0.05	0.068181818	3	0.09375	0.15	6
139	139	e	M	19.365157	ADULT	0.00625	0.011574074	0.078125	0.1	0.068181818	4	0.109375	0.2	NA
140	140	e	F	12.41	CHILD	0.008071956	0.013376384	0.078125	0.136363636	0.047619048	4	0.109375	0.227272727	NA
141	141	e	F	5.93344	CHILD	0.008071956	0.013376384	0.078125	0.136363636	0.047619048	4	0.109375	0.227272727	NA
142	142	e	M	1.16	CHILD	0.008071956	0.013376384	0.078125	0.136363636	0.047619048	4	0.109375	0.227272727	NA
143	143	e	M	60.644116	ADULT	0.001851852	0.001851852	0.03125	0.05	0.022727273	3	0.03125	0.05	NA
144	144	e	F	18.603839	ADULT	0.006018519	0.001851852	0.03125	0.05	0.022727273	4	0.03125	0.05	NA
145	145	e	M	17	CHILD	0.007841328	0.003690037	0.03125	0.090909091	0	4	0.03125	0.090909091	NA
146	146	f	M	0.67	CHILD	0.015682657	0.023466328	0.158967391	0.1875	0.142241379	7	0.167798913	0.268382353	NA
147	147	f	M	30	ADULT	0	0.003703704	0.043478261	0	0.066666667	1	0.065217391	0.0625	9
148	148	f	F	13.43189596	CHILD	0.010147601	0.018392528	0.088994565	0.099264706	0.082974138	7	0.121603261	0.1875	NA
149	149	f	M	47.126942	ADULT	0.012962963	0.016666667	0.19701087	0.21875	0.185416667	2	0.176630435	0.28125	2
150	150	f	F	36.24847	ADULT	0.003703704	0.007407407	0.065217391	0.0625	0.066666667	1	0.086956522	0.125	2
151	151	f	M	23	ADULT	0.010185185	0.013888889	0.141983696	0.171875	0.126041667	1	0.142663043	0.234375	NA
152	152	f	F	21.13620808	ADULT	0.010185185	0.013888889	0.141983696	0.171875	0.126041667	1	0.142663043	0.234375	NA
153	153	f	M	13	CHILD	0.01199262	0.015682657	0.141983696	0.191176471	0.113146552	1	0.142663043	0.25	NA
154	154	f	M	10.25	CHILD	0.01199262	0.015682657	0.141983696	0.191176471	0.113146552	1	0.142663043	0.25	NA
155	155	f	M	3.13	CHILD	0.01199262	0.015682657	0.141983696	0.191176471	0.113146552	1	0.142663043	0.25	NA
156	156	f	F	0.88	CHILD	0.01199262	0.015682657	0.141983696	0.191176471	0.113146552	1	0.142663043	0.25	NA
157	157	f	M	38	ADULT	0.011111111	0.011934156	0.186141304	0.1875	0.185416667	2	0.140096618	0.201388889	10
158	158	f	F	29.547807	ADULT	0.012962963	0.022530864	0.112771739	0.0859375	0.127083333	9	0.13647343	0.180555556	10
159	159	f	M	6.58	CHILD	0.015682657	0.023466328	0.158967391	0.1875	0.142241379	7	0.167798913	0.268382353	NA
160	160	f	M	5.31	CHILD	0.015682657	0.023466328	0.158967391	0.1875	0.142241379	7	0.167798913	0.268382353	NA
161	161	f	F	1.82	CHILD	0.015682657	0.023466328	0.158967391	0.1875	0.142241379	7	0.167798913	0.268382353	NA
162	162	f	M	40.94	ADULT	0.008998843	0.003703704	0.139945652	0.0703125	0.177083333	5	0.076086957	0.0625	8
163	163	f	F	36.37	ADULT	0.005671296	0.008333333	0.054347826	0	0.083333333	5	0.076086957	0.0625	8
164	164	f	M	16.22	CHILD	0.01099804	0.009686347	0.108016304	0.091911765	0.117456897	7	0.086956522	0.117647059	NA
165	165	f	M	12.59	CHILD	0.01099804	0.009686347	0.108016304	0.091911765	0.117456897	7	0.086956522	0.117647059	NA
166	166	f	F	10.19	CHILD	0.01099804	0.009686347	0.108016304	0.091911765	0.117456897	7	0.086956522	0.117647059	NA
167	167	f	M	7.14	CHILD	0.01099804	0.009686347	0.108016304	0.091911765	0.117456897	7	0.086956522	0.117647059	NA
168	168	f	F	2.23	CHILD	0.01099804	0.009686347	0.108016304	0.091911765	0.117456897	7	0.086956522	0.117647059	NA
169	169	f	M	35.841004	ADULT	0.011892361	0.021759259	0.086956522	0	0.133333333	5	0.108695652	0.0625	8
170	170	f	F	32.791701	ADULT	0.008998843	0.003703704	0.15625	0.0703125	0.202083333	5	0.108695652	0.0625	8
171	171	f	M	15.02	CHILD	0.014097094	0.016374539	0.132472826	0.091911765	0.15625	7	0.119565217	0.117647059	NA
172	172	f	F	12.185908	CHILD	0.014097094	0.016374539	0.132472826	0.091911765	0.15625	7	0.119565217	0.117647059	NA
173	173	f	F	10.177785	CHILD	0.014097094	0.016374539	0.132472826	0.091911765	0.15625	7	0.119565217	0.117647059	NA
174	174	f	M	6.863591	CHILD	0.014097094	0.016374539	0.132472826	0.091911765	0.15625	7	0.119565217	0.117647059	NA
175	175	f	M	2.27382	CHILD	0.014097094	0.016374539	0.132472826	0.091911765	0.15625	7	0.119565217	0.117647059	NA
176	176	f	M	5.751868	CHILD	0.014097094	0.016374539	0.132472826	0.091911765	0.15625	7	0.119565217	0.117647059	NA
177	177	f	M	0.24	CHILD	0.014097094	0.016374539	0.132472826	0.091911765	0.15625	7	0.119565217	0.117647059	NA
178	178	f	M	34.46	ADULT	0.011111111	0.013888889	0.191576087	0.1875	0.19375	2	0.168478261	0.234375	2
179	179	f	F	27.7	ADULT	0	0.003703704	0.054347826	0	0.083333333	1	0.076086957	0.0625	2
180	180	f	F	9.15	CHILD	0.009225092	0.012453875	0.133831522	0.147058824	0.126077586	1	0.133152174	0.198529412	NA
181	181	f	F	7.802874743	CHILD	0.009225092	0.012453875	0.133831522	0.147058824	0.126077586	1	0.133152174	0.198529412	NA
182	182	f	M	5.23	CHILD	0.009225092	0.012453875	0.133831522	0.147058824	0.126077586	1	0.133152174	0.198529412	NA
183	183	f	M	2.87	CHILD	0.009225092	0.012453875	0.133831522	0.147058824	0.126077586	1	0.133152174	0.198529412	NA
184	184	f	M	1.64	CHILD	0.009225092	0.012453875	0.133831522	0.147058824	0.126077586	1	0.133152174	0.198529412	NA
185	185	f	F	65.793736	ADULT	0.011111111	0.02037037	0.157608696	0.1875	0.141666667	1	0.211956522	0.34375	NA
186	186	f	F	32.83	ADULT	0.012962963	0.025810185	0.112771739	0.0859375	0.127083333	9	0.15625	0.2109375	9
187	187	f	M	8.18	CHILD	0.010147601	0.018392528	0.088994565	0.099264706	0.082974138	7	0.121603261	0.1875	NA
188	188	f	M	6	CHILD	0.010147601	0.018392528	0.088994565	0.099264706	0.082974138	7	0.121603261	0.1875	NA
189	189	f	F	3.33	CHILD	0.010147601	0.018392528	0.088994565	0.099264706	0.082974138	7	0.121603261	0.1875	NA
190	190	f	M	NA	ADULT	0.011111111	0.013888889	0.164402174	0.1875	0.152083333	2	0.127717391	0.234375	2
191	191	f	F	NA	ADULT	0	0.003703704	0	0	0	0	0.02173913	0.0625	2
192	192	g	F	50	ADULT	0.007407407	0.012962963	0.090909091	0.1	0.076923077	2	0.136363636	0.175	NA
193	193	g	M	20	ADULT	0.012731481	0.026157407	0.126893939	0.140625	0.105769231	5	0.21780303	0.290625	6
194	194	g	F	19.358738	ADULT	0.003009259	0.003703704	0	0	0	2	0.03030303	0.05	6
195	195	g	M	19.194768	ADULT	0.012731481	0.024305556	0.126893939	0.140625	0.105769231	5	0.202651515	0.265625	NA
196	196	g	M	54.410743	ADULT	0.011950231	0.017708333	0.060606061	0.075	0.038461538	5	0.106060606	0.15	7
197	197	g	F	51.52168	ADULT	0.015277778	0.031018519	0.132575758	0.14375	0.115384615	4	0.223484848	0.29375	7
198	198	g	F	26	ADULT	0.015465856	0.026215278	0.111742424	0.134375	0.076923077	6	0.179924242	0.246875	NA
199	199	g	M	28	ADULT	0.015465856	0.026215278	0.111742424	0.134375	0.076923077	6	0.179924242	0.246875	NA
200	200	g	M	24.76414	ADULT	0.015465856	0.02806713	0.126893939	0.134375	0.115384615	6	0.210227273	0.271875	8
201	201	g	F	23.148638	ADULT	0.012109375	0.021643519	0.116595644	0.083789063	0.167067308	5	0.178030303	0.1875	8
202	202	g	F	3.403148528	CHILD	0.017426776	0.028453644	0.136896307	0.151506696	0.111328125	7	0.209280303	0.266369048	NA
203	203	g	F	1.2	CHILD	0.017426776	0.028453644	0.136896307	0.151506696	0.111328125	7	0.209280303	0.266369048	NA
204	204	g	M	47.40246	ADULT	0.012818287	0.022685185	0.139914773	0.109375	0.186899038	5	0.196969697	0.20625	8
205	205	g	F	47	ADULT	0.006597222	0.009259259	0.07907197	0.028125	0.157451923	5	0.106060606	0.075	8
206	206	g	M	20.42984257	ADULT	0.011559606	0.017824074	0.124644886	0.09375	0.172175481	6	0.166666667	0.165625	NA
207	207	g	F	13.27036277	CHILD	0.01336197	0.019603321	0.124644886	0.113095238	0.144856771	6	0.166666667	0.181547619	NA
208	208	g	M	8.43	CHILD	0.01336197	0.019603321	0.124644886	0.113095238	0.144856771	6	0.166666667	0.181547619	NA
209	209	g	F	6.74	CHILD	0.01336197	0.019603321	0.124644886	0.113095238	0.144856771	6	0.166666667	0.181547619	NA
210	210	g	M	2.2	CHILD	0.01336197	0.019603321	0.124644886	0.113095238	0.144856771	6	0.166666667	0.181547619	NA
211	211	g	M	65.459006	ADULT	0.007118056	0.008333333	0.060132576	0.04375	0.085336538	4	0.068181818	0.0625	NA
212	212	g	M	23	ADULT	0.012731481	0.026157407	0.134469697	0.140625	0.125	5	0.225378788	0.290625	8
213	213	g	F	21.181427	ADULT	0.015422454	0.016319444	0.068892045	0.040234375	0.112980769	5	0.090909091	0.096875	8
214	214	g	M	2.83	CHILD	0.01771506	0.024850092	0.116832386	0.13374256	0.087239583	6	0.173295455	0.232142857	NA
215	215	g	M	33.419264	ADULT	0.015422454	0.016319444	0.084043561	0.040234375	0.151442308	5	0.113636364	0.096875	8
216	216	g	F	27	ADULT	0.012731481	0.026157407	0.149621212	0.140625	0.163461538	5	0.240530303	0.290625	8
217	217	g	F	11.194817	CHILD	0.01771506	0.024850092	0.131983902	0.13374256	0.12890625	6	0.192234848	0.232142857	NA
218	218	g	F	8.04029	CHILD	0.01771506	0.024850092	0.131983902	0.13374256	0.12890625	6	0.192234848	0.232142857	NA
219	219	g	F	5.868248	CHILD	0.01771506	0.024850092	0.131983902	0.13374256	0.12890625	6	0.192234848	0.232142857	NA
220	220	g	M	60	ADULT	0.014207176	0.02662037	0.093513258	0.065234375	0.137019231	4	0.143939394	0.15	5
221	221	g	F	48	ADULT	0.00630787	0.009259259	0.07907197	0.05234375	0.120192308	2	0.121212121	0.125	5
222	222	g	M	24.246704	ADULT	0.012109375	0.019791667	0.101444129	0.083789063	0.128605769	5	0.147727273	0.1625	NA
223	223	g	M	17	CHILD	0.013909709	0.021563653	0.101444129	0.103608631	0.09765625	5	0.147727273	0.178571429	NA
224	224	g	F	14	CHILD	0.013909709	0.021563653	0.101444129	0.103608631	0.09765625	5	0.147727273	0.178571429	NA
225	225	f	F	10.432202	CHILD	0.014097094	0.016374539	0.132472826	0.091911765	0.15625	7	0.119565217	0.117647059	NA
226	226	g	F	14.880062	CHILD	0	0	0	0	0	0	0	0	NA
227	227	h	M	31.043647	ADULT	0.012962963	0.027777778	0.134328358	0.120689655	0.144736842	1	0.194029851	0.25862069	4
228	228	h	F	30.709233	ADULT	0.013599537	0.030613426	0.07369403	0.045258621	0.095394737	4	0.129664179	0.141163793	4
229	229	h	M	9.876345	CHILD	0.016922279	0.033700415	0.111473881	0.113541667	0.109797297	3	0.172108209	0.234895833	NA
230	230	h	M	4.749803	CHILD	0.016922279	0.033700415	0.111473881	0.113541667	0.109797297	3	0.172108209	0.234895833	NA
231	231	h	F	2.430573	CHILD	0.016922279	0.033700415	0.111473881	0.113541667	0.109797297	3	0.172108209	0.234895833	NA
232	232	h	M	61.930971	ADULT	0.012962963	0.027777778	0.126865672	0.120689655	0.131578947	1	0.186567164	0.25862069	1
233	233	h	F	20.042284	ADULT	0.012962963	0.027777778	0.123134328	0.120689655	0.125	1	0.182835821	0.25862069	NA
234	234	h	M	21.200974	ADULT	0.012962963	0.025925926	0.123134328	0.120689655	0.125	1	0.175373134	0.24137931	NA
235	235	h	F	7.703093	CHILD	0.010147601	0.019372694	0.078358209	0.091666667	0.067567568	1	0.115671642	0.175	NA
236	236	h	F	50.716094	ADULT	0	0.003703704	0.014925373	0	0.026315789	1	0.029850746	0.034482759	1
237	237	h	M	15.794488	CHILD	0.001845018	0.003690037	0.01119403	0.016666667	0.006756757	1	0.018656716	0.033333333	NA
238	238	h	M	44.835551	ADULT	0.012962963	0.027777778	0.141791045	0.120689655	0.157894737	1	0.201492537	0.25862069	4
239	239	h	F	35.426478	ADULT	0.013599537	0.030613426	0.081156716	0.045258621	0.108552632	4	0.137126866	0.141163793	4
240	240	h	F	8.087607	CHILD	0.016922279	0.033700415	0.118936567	0.113541667	0.123310811	3	0.179570896	0.234895833	NA
241	241	h	F	0.99244	CHILD	0.016922279	0.033700415	0.118936567	0.113541667	0.123310811	3	0.179570896	0.234895833	NA
242	242	h	F	7.127481	CHILD	0.016922279	0.033700415	0.118936567	0.113541667	0.123310811	3	0.179570896	0.234895833	NA
243	243	h	F	3.439462	CHILD	0.016922279	0.033700415	0.118936567	0.113541667	0.123310811	3	0.179570896	0.234895833	NA
244	244	h	F	6.27	CHILD	0.010147601	0.019372694	0.085820896	0.091666667	0.081081081	1	0.123134328	0.175	NA
245	245	h	F	3.05	CHILD	0.010147601	0.019372694	0.085820896	0.091666667	0.081081081	1	0.123134328	0.175	NA
246	246	h	M	27.571795	ADULT	0.012962963	0.027777778	0.134328358	0.120689655	0.144736842	1	0.194029851	0.25862069	1
247	247	h	M	0.33	CHILD	0.010147601	0.019372694	0.085820896	0.091666667	0.081081081	1	0.123134328	0.175	NA
248	248	h	F	25.45	ADULT	0	0.003703704	0.02238806	0	0.039473684	1	0.037313433	0.034482759	1
249	249	h	M	29.658754	ADULT	0.003703704	0.003703704	0.029850746	0	0.052631579	3	0.044776119	0.034482759	7
250	250	h	F	25.919097	ADULT	0.015422454	0.016319444	0.058302239	0.032327586	0.078125	5	0.044776119	0.034482759	7
251	251	h	M	6.468371	CHILD	0.013217827	0.013664668	0.051539179	0.048958333	0.053631757	6	0.052238806	0.066666667	NA
252	252	h	M	3.945533	CHILD	0.013217827	0.013664668	0.051539179	0.048958333	0.053631757	6	0.052238806	0.066666667	NA
253	253	h	M	1.270315	CHILD	0.013217827	0.013664668	0.051539179	0.048958333	0.053631757	6	0.052238806	0.066666667	NA
254	254	h	M	20.476072	ADULT	0.012962963	0.027777778	0.126865672	0.120689655	0.131578947	1	0.186567164	0.25862069	6
255	255	h	F	18.91	ADULT	0.018518519	0.034027778	0.044776119	0.034482759	0.052631579	6	0.074626866	0.103448276	6
256	256	h	M	0.483616	CHILD	0.019372694	0.034478782	0.093283582	0.108333333	0.081081081	6	0.138059701	0.208333333	NA
257	257	h	M	23.289649	ADULT	0.012152778	0.023466435	0.068563433	0.0625	0.073190789	4	0.098880597	0.137931034	9
258	258	h	F	23.919095	ADULT	0.018518519	0.034027778	0.055970149	0.034482759	0.072368421	6	0.085820896	0.103448276	9
259	259	h	M	7.79	CHILD	0.018969096	0.032331065	0.069729478	0.080208333	0.061233108	8	0.099813433	0.15	NA
260	260	h	M	5.26	CHILD	0.018969096	0.032331065	0.069729478	0.080208333	0.061233108	8	0.099813433	0.15	NA
261	261	h	M	3.42	CHILD	0.018969096	0.032331065	0.069729478	0.080208333	0.061233108	8	0.099813433	0.15	NA
262	262	h	M	1.08	CHILD	0.018969096	0.032331065	0.069729478	0.080208333	0.061233108	8	0.099813433	0.15	NA
263	263	h	M	46.210606	ADULT	0.01412037	0.024710648	0.043843284	0.038793103	0.047697368	6	0.059701493	0.086206897	6
264	264	h	F	45.09591	ADULT	0.006481481	0.014814815	0.048507463	0.051724138	0.046052632	2	0.078358209	0.120689655	6
265	265	h	F	0.4	CHILD	0.013217827	0.013664668	0.051539179	0.048958333	0.053631757	6	0.052238806	0.066666667	NA
266	266	h	M	0.41889117	CHILD	0.019689806	0.036813884	0.066697761	0.071875	0.0625	8	0.112406716	0.159895833	NA
267	267	h	M	25	ADULT	0	0.003703704	0	0	0	0	0.014925373	0.034482759	NA
268	268	h	M	23.971906	ADULT	0.013599537	0.030613426	0.069962687	0.045258621	0.088815789	4	0.125932836	0.141163793	9
269	269	h	F	20.773998	ADULT	0.018518519	0.034027778	0.048507463	0.034482759	0.059210526	6	0.078358209	0.103448276	9
270	270	h	F	2.78	CHILD	0.019689806	0.036813884	0.066697761	0.071875	0.0625	8	0.112406716	0.159895833	NA
271	271	h	M	50.039625	ADULT	0.012152778	0.011979167	0.071828358	0.056034483	0.083881579	5	0.078358209	0.064655172	6
272	272	h	F	17.311297	CHILD	0.004612546	0.013491697	0.011660448	0.010416667	0.012668919	5	0.036380597	0.060416667	6
273	273	h	M	12.842284	CHILD	0.012972786	0.017844788	0.058768657	0.060416667	0.057432432	6	0.069962687	0.082291667	NA
274	274	h	M	11.5	CHILD	0.012972786	0.017844788	0.058768657	0.060416667	0.057432432	6	0.069962687	0.082291667	NA
275	275	h	M	9.623586	CHILD	0.012972786	0.017844788	0.058768657	0.060416667	0.057432432	6	0.069962687	0.082291667	NA
276	276	h	M	64.089444	ADULT	0.006481481	0.016666667	0.020522388	0	0.036184211	6	0.037313433	0.038793103	NA
277	277	h	F	57.677601	ADULT	0.006481481	0.016203704	0.018656716	0	0.032894737	3	0.03358209	0.034482759	NA
278	278	h	M	17	CHILD	0.010147601	0.020064576	0.027052239	0.033333333	0.021959459	5	0.042910448	0.06875	NA
279	279	h	M	17.7357974	CHILD	0.016922279	0.033700415	0.118936567	0.113541667	0.123310811	3	0.179570896	0.234895833	NA
280	280	h	F	34.176915	ADULT	0.012962963	0.027777778	0.145522388	0.120689655	0.164473684	1	0.205223881	0.25862069	6
281	281	h	M	40.794355	ADULT	0.010648148	0.016724537	0.044776119	0	0.078947368	6	0.059701493	0.034482759	6
282	282	h	M	1.996951	CHILD	0.01545203	0.025859087	0.10261194	0.091666667	0.111486486	5	0.139925373	0.175	NA
283	283	h	F	4.563855	CHILD	0.01545203	0.025859087	0.10261194	0.091666667	0.111486486	5	0.139925373	0.175	NA
284	284	h	M	9.082565	CHILD	0.01545203	0.025859087	0.10261194	0.091666667	0.111486486	5	0.139925373	0.175	NA
285	285	h	F	8.260839	CHILD	0.01545203	0.025859087	0.10261194	0.091666667	0.111486486	5	0.139925373	0.175	NA
286	286	h	F	5.918265	CHILD	0.01545203	0.025859087	0.10261194	0.091666667	0.111486486	5	0.139925373	0.175	NA
287	287	i	M	77.228031	ADULT	0.018229167	0.031944444	0.230769231	0.227272727	0.233333333	4	0.302884615	0.397727273	NA
288	288	i	M	40.611318	ADULT	0.017621528	0.02974537	0.252403846	0.193181818	0.295833333	5	0.329326923	0.375	7
289	289	i	M	2.994185	CHILD	0.015927698	0.026810424	0.203125	0.171875	0.229910714	5	0.260817308	0.296875	NA
290	290	i	F	8.030857	CHILD	0.015927698	0.026810424	0.203125	0.171875	0.229910714	5	0.260817308	0.296875	NA
291	291	i	F	4.485777	CHILD	0.015927698	0.026810424	0.203125	0.171875	0.229910714	5	0.260817308	0.296875	NA
292	292	i	F	27.5069	ADULT	0.006944444	0.016666667	0.115384615	0	0.2	5	0.153846154	0.090909091	7
293	293	i	F	0.25	CHILD	0.015927698	0.026810424	0.203125	0.171875	0.229910714	5	0.260817308	0.296875	NA
294	294	i	F	8.627154	CHILD	0.015927698	0.026810424	0.203125	0.171875	0.229910714	5	0.260817308	0.296875	NA
295	295	i	F	14.318593	CHILD	0.015927698	0.026810424	0.203125	0.171875	0.229910714	5	0.260817308	0.296875	NA
296	296	j	M	26.898208	ADULT	0.015755208	0.029918981	0.075461648	0.034007353	0.1015625	4	0.104403409	0.117647059	8
297	297	j	F	2.856415	CHILD	0.016158326	0.026550969	0.106178977	0.099826389	0.110576923	8	0.137428977	0.180555556	NA
298	298	j	M	4.519992	CHILD	0.016158326	0.026550969	0.106178977	0.099826389	0.110576923	8	0.137428977	0.180555556	NA
299	299	j	F	20.798879	ADULT	0.009273727	0.015972222	0.114169034	0.059742647	0.1484375	6	0.147727273	0.147058824	8
300	300	j	M	0.806811	CHILD	0.016158326	0.026550969	0.106178977	0.099826389	0.110576923	8	0.137428977	0.180555556	NA
301	301	i	F	50	ADULT	0.01947338	0.032986111	0.237980769	0.215909091	0.254166667	5	0.319711538	0.409090909	5
302	302	i	M	49.552019	ADULT	0.008333333	0.019444444	0.086538462	0.045454545	0.116666667	3	0.134615385	0.159090909	5
303	303	i	M	6.164842	CHILD	0.017542089	0.029808579	0.181490385	0.203125	0.162946429	4	0.246394231	0.34375	NA
304	304	i	M	8.028308	CHILD	0.017542089	0.029808579	0.181490385	0.203125	0.162946429	4	0.246394231	0.34375	NA
305	305	i	F	14.649721	CHILD	0.017542089	0.029808579	0.181490385	0.203125	0.162946429	4	0.246394231	0.34375	NA
306	306	h	F	7.205246	CHILD	0.01435655	0.018882611	0.075093284	0.097916667	0.056587838	5	0.09141791	0.139583333	NA
307	307	h	M	47.918799	ADULT	0.007407407	0.014814815	0.055970149	0.060344828	0.052631579	2	0.082089552	0.120689655	5
308	308	h	M	11.99152	CHILD	0.01435655	0.018882611	0.075093284	0.097916667	0.056587838	5	0.09141791	0.139583333	NA
309	309	h	F	48.671077	ADULT	0.01400463	0.01568287	0.079291045	0.073275862	0.083881579	5	0.085820896	0.099137931	5
310	310	h	F	13.829883	CHILD	0.01435655	0.018882611	0.075093284	0.097916667	0.056587838	5	0.09141791	0.139583333	NA
311	311	h	M	20.739453	ADULT	0.01255787	0.017100694	0.075093284	0.084051724	0.068256579	5	0.09141791	0.127155172	NA
312	312	h	M	18	ADULT	0.01255787	0.017100694	0.075093284	0.084051724	0.068256579	5	0.09141791	0.127155172	NA
313	313	i	M	43.789123	ADULT	0.017621528	0.027893519	0.194711538	0.193181818	0.195833333	5	0.252403846	0.329545455	NA
314	314	j	M	52.936112	ADULT	0.011111111	0.027546296	0.181818182	0.132352941	0.212962963	6	0.255681818	0.323529412	6
315	315	j	M	12.117608	CHILD	0.011070111	0.023869926	0.153409091	0.145833333	0.158653846	6	0.213068182	0.291666667	NA
316	316	j	F	50.28192	ADULT	0.003703704	0.012962963	0.102272727	0.058823529	0.12962963	2	0.147727273	0.176470588	6
317	317	j	F	8.281819	CHILD	0.011070111	0.023869926	0.153409091	0.145833333	0.158653846	6	0.213068182	0.291666667	NA
318	318	j	F	10.413947	CHILD	0.011070111	0.023869926	0.153409091	0.145833333	0.158653846	6	0.213068182	0.291666667	NA
319	319	j	M	7.860487	CHILD	0.011070111	0.023869926	0.153409091	0.145833333	0.158653846	6	0.213068182	0.291666667	NA
320	320	j	M	26.871146	ADULT	0.015422454	0.016319444	0.043678977	0.008272059	0.065972222	5	0.0625	0.066176471	8
321	321	j	F	25.757228	ADULT	0.009259259	0.023958333	0.170454545	0.125	0.199074074	6	0.241477273	0.308823529	8
322	322	i	F	7.5	CHILD	0.013073685	0.023408672	0.174278846	0.182291667	0.167410714	6	0.242788462	0.330729167	NA
323	323	i	F	10	CHILD	0.013073685	0.023408672	0.174278846	0.182291667	0.167410714	6	0.242788462	0.330729167	NA
324	324	i	M	53	ADULT	0.005555556	0.013888889	0.105769231	0.045454545	0.15	3	0.163461538	0.181818182	NA
325	325	i	F	52.5	ADULT	0.01328125	0.025694444	0.204326923	0.170454545	0.229166667	4	0.283653846	0.357954545	NA
326	326	i	M	17	CHILD	0.013073685	0.023408672	0.174278846	0.182291667	0.167410714	6	0.242788462	0.330729167	NA
327	327	i	M	15	CHILD	0.013073685	0.023408672	0.174278846	0.182291667	0.167410714	6	0.242788462	0.330729167	NA
328	328	i	M	23.5	ADULT	0	0.003703704	0.019230769	0	0.033333333	1	0.057692308	0.090909091	NA
329	329	i	F	22	ADULT	0.011270255	0.02349537	0.183894231	0.153409091	0.20625	6	0.271634615	0.360795455	NA
330	330	j	M	5.930427	CHILD	0.015985355	0.023754613	0.118430398	0.118489583	0.118389423	6	0.163352273	0.232638889	NA
331	331	i	M	0	CHILD	0.00930437	0.017239391	0.120793269	0.153645833	0.092633929	4	0.183894231	0.290364583	NA
332	332	i	F	21.5	ADULT	0.015755208	0.028993056	0.191105769	0.176136364	0.202083333	4	0.265625	0.352272727	NA
333	333	i	M	25.5	ADULT	0.006684028	0.005555556	0.019230769	0	0.033333333	5	0.057692308	0.090909091	NA
334	334	i	F	0.574948665	CHILD	0.014868254	0.0209006	0.124399038	0.1640625	0.090401786	7	0.180889423	0.286458333	NA
335	335	j	M	1.689687	CHILD	0.015985355	0.023754613	0.118430398	0.118489583	0.118389423	6	0.163352273	0.232638889	NA
336	336	j	M	4.511877	CHILD	0.015985355	0.023754613	0.118430398	0.118489583	0.118389423	6	0.163352273	0.232638889	NA
337	337	j	F	0	CHILD	0.016158326	0.026550969	0.106178977	0.099826389	0.110576923	8	0.137428977	0.180555556	NA
338	338	j	M	26.052643	ADULT	0.00306713	0.008796296	0.014204545	0.001838235	0.021990741	3	0.034090909	0.058823529	7
339	339	j	F	20.434141	ADULT	0.009259259	0.023958333	0.159090909	0.125	0.180555556	6	0.230113636	0.308823529	7
340	340	j	M	0.872934	CHILD	0.009830489	0.020006919	0.098011364	0.115451389	0.0859375	5	0.143465909	0.229166667	NA
341	341	j	M	42.118708	ADULT	0.009259259	0.022916667	0.164772727	0.102941176	0.203703704	6	0.227272727	0.264705882	7
342	342	j	F	41.455268	ADULT	0.013599537	0.030613426	0.108309659	0.064338235	0.13599537	4	0.178977273	0.194852941	7
343	343	j	M	4.937285	CHILD	0.01507726	0.031278828	0.14790483	0.134548611	0.157151442	6	0.21875	0.286458333	NA
344	344	j	F	2.979569	CHILD	0.01507726	0.031278828	0.14790483	0.134548611	0.157151442	6	0.21875	0.286458333	NA
345	345	j	F	8.208538	CHILD	0.01507726	0.031278828	0.14790483	0.134548611	0.157151442	6	0.21875	0.286458333	NA
346	346	j	F	7.136345	CHILD	0.01507726	0.031278828	0.14790483	0.134548611	0.157151442	6	0.21875	0.286458333	NA
347	347	j	F	47.933597	ADULT	0.009866898	0.011574074	0.090909091	0.058823529	0.111111111	6	0.113636364	0.117647059	NA
348	348	j	M	11.023751	CHILD	0.011084525	0.015913284	0.091441761	0.084201389	0.096454327	6	0.113636364	0.138888889	NA
349	349	j	M	9.130408	CHILD	0.011084525	0.015913284	0.091441761	0.084201389	0.096454327	6	0.113636364	0.138888889	NA
350	350	j	F	3.816697	CHILD	0.011084525	0.015913284	0.091441761	0.084201389	0.096454327	6	0.113636364	0.138888889	NA
351	351	j	M	43.515052	ADULT	0.007407407	0.018055556	0.0625	0.044117647	0.074074074	3	0.102272727	0.147058824	6
352	352	j	F	43.192026	ADULT	0.010185185	0.024768519	0.153409091	0.117647059	0.175925926	6	0.221590909	0.294117647	6
353	353	j	F	7.319592	CHILD	0.012453875	0.025023063	0.119318182	0.131944444	0.110576923	6	0.173295455	0.263888889	NA
354	354	j	M	7.121038	CHILD	0.012453875	0.025023063	0.119318182	0.131944444	0.110576923	6	0.173295455	0.263888889	NA
355	355	j	F	12.414873	CHILD	0.012453875	0.025023063	0.119318182	0.131944444	0.110576923	6	0.173295455	0.263888889	NA
356	356	j	M	19.656768	ADULT	0.003009259	0.003703704	0	0	0	2	0.022727273	0.058823529	8
357	357	j	F	19.017714	ADULT	0.010648148	0.025115741	0.119318182	0.110294118	0.125	6	0.184659091	0.279411765	8
358	358	j	M	67.231958	ADULT	0.009259259	0.028240741	0.068181818	0.058823529	0.074074074	2	0.136363636	0.176470588	NA
359	359	j	F	23.586951	ADULT	0.009273727	0.015972222	0.102805398	0.059742647	0.129918981	6	0.136363636	0.147058824	8
360	360	j	M	0.04	CHILD	0.015084467	0.027819419	0.105557528	0.114149306	0.099609375	7	0.161931818	0.230902778	NA
361	361	j	M	3.504898	CHILD	0.015084467	0.027819419	0.105557528	0.114149306	0.099609375	7	0.161931818	0.230902778	NA
362	362	j	M	14.575074	CHILD	0.01507726	0.031278828	0.14790483	0.134548611	0.157151442	6	0.21875	0.286458333	NA
363	363	j	F	16.974271	CHILD	0.01507726	0.031278828	0.14790483	0.134548611	0.157151442	6	0.21875	0.286458333	NA
364	364	j	F	12.3384	CHILD	0.011070111	0.023869926	0.153409091	0.145833333	0.158653846	6	0.213068182	0.291666667	NA
365	365	j	M	28.390677	ADULT	0.013599537	0.030613426	0.085582386	0.064338235	0.098958333	4	0.15625	0.194852941	8
366	366	k	F	23.355086	ADULT	0.012268519	0.009259259	0.1578125	0.139705882	0.171195652	3	0.125	0.147058824	NA
367	367	k	M	1.33	CHILD	0.013491697	0.019315037	0.08515625	0.09375	0.078125	5	0.08125	0.125	NA
368	368	c	M	18.47227926	ADULT	0.015393519	0.005324074	0.005045573	0.00390625	0.005859375	5	0	0	NA
369	369	h	M	1.040383299	CHILD	0.01545203	0.025859087	0.10261194	0.091666667	0.111486486	5	0.139925373	0.175	NA
370	370	l	M	24.207579	ADULT	0.012789352	0.025318287	0.235119048	0.181818182	0.29375	5	0.37202381	0.443181818	8
371	371	l	F	21.458337	ADULT	0.005208333	0.00462963	0	0	0	3	0.047619048	0.090909091	8
372	372	l	M	30.85	ADULT	0.009172454	0.01400463	0.023809524	0.045454545	0	5	0.071428571	0.136363636	7
373	373	l	F	19.698768	ADULT	0.012789352	0.025318287	0.235119048	0.181818182	0.29375	5	0.37202381	0.443181818	7
374	374	l	M	47.008179	ADULT	0.006828704	0.016666667	0.166666667	0.090909091	0.25	3	0.261904762	0.272727273	7
375	375	l	F	40.181476	ADULT	0.015046296	0.0265625	0.255952381	0.181818182	0.3375	6	0.386904762	0.431818182	7
376	376	l	F	11.344212	CHILD	0.014587177	0.025224862	0.235119048	0.208333333	0.270833333	5	0.348214286	0.40625	NA
377	377	l	F	9.308183	CHILD	0.014587177	0.025224862	0.235119048	0.208333333	0.270833333	5	0.348214286	0.40625	NA
378	378	l	F	4.696287	CHILD	0.014587177	0.025224862	0.235119048	0.208333333	0.270833333	5	0.348214286	0.40625	NA
379	379	l	F	2	CHILD	0.014587177	0.025224862	0.235119048	0.208333333	0.270833333	5	0.348214286	0.40625	NA
380	380	l	M	0.438329	CHILD	0.014587177	0.025224862	0.235119048	0.208333333	0.270833333	5	0.348214286	0.40625	NA
381	381	l	M	27.798565	ADULT	0	0.00462963	0.071428571	0	0.15	2	0.119047619	0.090909091	10
382	382	l	F	24.165016	ADULT	0.022569444	0.039265046	0.244047619	0.181818182	0.3125	10	0.363095238	0.409090909	10
383	383	l	M	5	CHILD	0.014933118	0.025556388	0.181547619	0.166666667	0.201388889	5	0.264880952	0.3125	NA
384	384	l	F	2.82476	CHILD	0.014933118	0.025556388	0.181547619	0.166666667	0.201388889	5	0.264880952	0.3125	NA
385	385	l	M	1.355517	CHILD	0.014933118	0.025556388	0.181547619	0.166666667	0.201388889	5	0.264880952	0.3125	NA
386	386	l	M	73.310325	ADULT	0.006481481	0.011111111	0.023809524	0.045454545	0	2	0.047619048	0.090909091	NA
387	387	d	F	0.82	CHILD	0.015913284	0.026810424	0.080653783	0.063262195	0.093858507	10	0.098026316	0.110137195	NA
388	388	m	F	21.835522	ADULT	0.016435185	0.029918981	0.071428571	0.05	0.083333333	10	0.107142857	0.15	NA
389	389	m	M	2.748469	CHILD	0.010032288	0.016749308	0.053571429	0.068181818	0.044117647	5	0.0625	0.113636364	NA
390	390	m	F	4.671793	CHILD	0.010032288	0.016749308	0.053571429	0.068181818	0.044117647	5	0.0625	0.113636364	NA
391	391	m	M	0.33	CHILD	0.011877306	0.020439345	0.0625	0.113636364	0.029411765	5	0.098214286	0.204545455	NA
392	392	m	M	22	ADULT	0	0.003703704	0.017857143	0	0.027777778	1	0.053571429	0.1	NA
393	393	c	F	16.41546886	CHILD	0.007192689	0.004612546	0.044270833	0.044921875	0.043619792	6	0.104166667	0.166666667	NA
394	394	d	M	30	ADULT	0	0.001851852	0.010526316	0	0.018181818	1	0.015789474	0.0125	NA
395	395	d	F	24	ADULT	0.007595486	0.018055556	0.056661184	0.046972656	0.063707386	2	0.081907895	0.10859375	NA
396	396	d	M	0.098562628	CHILD	0.007473766	0.013607011	0.038856908	0.047303735	0.032443576	1	0.054111842	0.083460366	NA
397	397	d	F	2.5	CHILD	0.007473766	0.013607011	0.038856908	0.047303735	0.032443576	1	0.054111842	0.083460366	NA
398	398	d	M	23.5	ADULT	0.015465856	0.026128472	0.081825658	0.089941406	0.075923295	5	0.109375	0.16640625	NA
399	399	d	F	19.5	ADULT	0.008246528	0.009259259	0.016529605	0.019726563	0.014204545	7	0.010526316	0.025	NA
400	400	d	F	19.75359343	ADULT	0	0.003703704	0.005263158	0	0.009090909	1	0.015789474	0.025	NA
401	401	d	M	1.952087611	CHILD	0.016871829	0.028597786	0.071535773	0.087318979	0.059552228	5	0.096628289	0.150724085	NA
402	402	d	M	0.249144422	CHILD	0.013217827	0.009571033	0.046474095	0.055783155	0.039406105	6	0.026315789	0.048780488	NA
403	403	d	M	48	ADULT	0.011487269	0.021759259	0.085690789	0.068945313	0.097869318	3	0.115131579	0.1421875	7
404	404	d	F	44.029868	ADULT	0.010648148	0.016724537	0.065460526	0.0421875	0.082386364	6	0.072697368	0.07578125	7
405	405	d	M	14.334044	CHILD	0.014716905	0.022860932	0.080838816	0.078601372	0.082537616	5	0.099177632	0.130716463	NA
406	406	d	F	12.48952	CHILD	0.014716905	0.022860932	0.080838816	0.078601372	0.082537616	5	0.099177632	0.130716463	NA
407	407	d	F	9.648627	CHILD	0.014716905	0.022860932	0.080838816	0.078601372	0.082537616	5	0.099177632	0.130716463	NA
408	408	d	M	7.755808	CHILD	0.014716905	0.022860932	0.080838816	0.078601372	0.082537616	5	0.099177632	0.130716463	NA
409	409	d	M	5.712153	CHILD	0.014716905	0.022860932	0.080838816	0.078601372	0.082537616	5	0.099177632	0.130716463	NA
410	410	d	F	8.671846	CHILD	0.006601707	0.007841328	0.026120477	0.025533537	0.026566117	4	0.025	0.030487805	NA
411	411	d	M	12.88	CHILD	0.012453875	0.017037592	0.048190789	0.072408537	0.029803241	5	0.058388158	0.105182927	NA
412	412	d	M	10.77425	CHILD	0.006601707	0.007841328	0.026120477	0.025533537	0.026566117	4	0.025	0.030487805	NA
413	413	d	M	67.324763	ADULT	0.011516204	0.009259259	0.038322368	0.039453125	0.0375	5	0.026315789	0.0375	5
414	414	d	F	72.795455	ADULT	0.006481481	0.014814815	0.015789474	0.0125	0.018181818	3	0.026315789	0.0375	5
415	415	d	F	44.969781	ADULT	0.010850694	0.013888889	0.034950658	0.038476563	0.032386364	5	0.034210526	0.05	NA
416	416	d	M	15.460622	CHILD	0.011286324	0.011300738	0.033922697	0.040110518	0.029224537	4	0.028618421	0.045731707	NA
417	417	d	M	26.557421	ADULT	0.026461227	0.046296296	0.127282072	0.129003906	0.12602983	10	0.166940789	0.233984375	NA
418	418	d	M	51.331363	ADULT	0.021903935	0.037847222	0.134046053	0.134570313	0.133664773	2	0.175986842	0.2421875	NA
419	419	d	F	47.019089	ADULT	0.027314815	0.047337963	0.104728618	0.0984375	0.109303977	11	0.131578947	0.17578125	NA
420	420	d	M	21.033474	ADULT	0.026461227	0.044781145	0.124650493	0.129003906	0.121484375	10	0.153907496	0.214015152	11
421	421	d	M	19	ADULT	0.026461227	0.044444444	0.124650493	0.129003906	0.121484375	10	0.159046053	0.221484375	NA
422	422	d	F	16	CHILD	0.028208602	0.046125461	0.124650493	0.138052591	0.114474826	10	0.159046053	0.228277439	NA
423	423	d	M	13.162753	CHILD	0.028208602	0.046125461	0.124650493	0.138052591	0.114474826	10	0.159046053	0.228277439	NA
424	424	d	F	10.381523	CHILD	0.028208602	0.046125461	0.124650493	0.138052591	0.114474826	10	0.159046053	0.228277439	NA
425	425	l	F	14.196654	CHILD	0.024331181	0.039120157	0.208333333	0.208333333	0.208333333	10	0.303571429	0.375	NA
426	426	d	M	11.115774	CHILD	0.015913284	0.026810424	0.080653783	0.063262195	0.093858507	10	0.098026316	0.110137195	NA
427	427	l	F	49.7608	ADULT	0.015046296	0.025636574	0.238095238	0.181818182	0.3	6	0.357142857	0.409090909	14
428	428	l	M	53.828567	ADULT	0.026388889	0.045486111	0.130952381	0.090909091	0.175	11	0.202380952	0.227272727	14
429	429	l	M	19.833479	ADULT	0.022569444	0.037413194	0.208333333	0.181818182	0.2375	10	0.303571429	0.363636364	NA
430	430	l	M	12.28801	CHILD	0.024331181	0.039120157	0.208333333	0.208333333	0.208333333	10	0.303571429	0.375	NA
431	431	d	M	43.211687	ADULT	0.020052083	0.035069444	0.139309211	0.122070313	0.151846591	2	0.18125	0.2296875	4
432	432	d	F	37.072435	ADULT	0.007175926	0.009722222	0.047368421	0.0125	0.072727273	3	0.061842105	0.05	4
433	433	d	F	20	ADULT	0.015465856	0.026099537	0.101233553	0.079785156	0.116832386	3	0.134703947	0.16484375	12
434	434	d	F	NA	CHILD	0.017253805	0.026003229	0.098601974	0.090034299	0.10510706	3	0.126809211	0.160823171	NA
435	435	d	F	14.3	CHILD	0.017253805	0.026003229	0.098601974	0.090034299	0.10510706	3	0.126809211	0.160823171	NA
436	436	d	M	11.385277	CHILD	0.017253805	0.026003229	0.098601974	0.090034299	0.10510706	3	0.126809211	0.160823171	NA
437	437	d	F	10.33	CHILD	0.017253805	0.026003229	0.098601974	0.090034299	0.10510706	3	0.126809211	0.160823171	NA
438	438	d	F	7.45	CHILD	0.017253805	0.026003229	0.098601974	0.090034299	0.10510706	3	0.126809211	0.160823171	NA
439	439	d	M	4.67	CHILD	0.017253805	0.026003229	0.098601974	0.090034299	0.10510706	3	0.126809211	0.160823171	NA
440	440	d	M	1.267624914	CHILD	0.017253805	0.026003229	0.098601974	0.090034299	0.10510706	3	0.126809211	0.160823171	NA
441	441	d	M	26.634353	ADULT	0.016435185	0.030613426	0.067495888	0.06484375	0.069424716	11	0.093421053	0.137890625	12
442	442	d	F	2.65	CHILD	0.0195817	0.031941882	0.089627878	0.09494093	0.085593895	7	0.119325658	0.172065549	NA
443	443	d	M	46.919969	ADULT	0.013888889	0.019386574	0.064802632	0.0734375	0.058522727	6	0.074671053	0.115625	6
444	444	d	F	40.92265572	ADULT	0.003703704	0.007407407	0.021052632	0.025	0.018181818	1	0.031578947	0.05	6
445	445	d	M	21.68651608	ADULT	0.010648148	0.015248843	0.048190789	0.06171875	0.038352273	5	0.058388158	0.0953125	NA
446	446	d	M	19.56194387	ADULT	0.010648148	0.015248843	0.048190789	0.06171875	0.038352273	5	0.058388158	0.0953125	NA
447	447	d	F	6.47	CHILD	0.012453875	0.017037592	0.048190789	0.072408537	0.029803241	5	0.058388158	0.105182927	NA
448	448	d	M	55.926106	ADULT	0.01333912	0.024537037	0.085690789	0.081445313	0.088778409	3	0.117763158	0.1609375	7
449	449	d	F	51.426421	ADULT	0.013888889	0.0203125	0.067434211	0.0734375	0.063068182	6	0.079934211	0.121875	7
450	450	d	F	25.176116	ADULT	0.015465856	0.02427662	0.081825658	0.089941406	0.075923295	5	0.104111842	0.15390625	NA
451	451	d	F	17.5	CHILD	0.017253805	0.026032057	0.081825658	0.099942835	0.068070023	5	0.104111842	0.162347561	NA
452	452	d	M	13.5	CHILD	0.017253805	0.026032057	0.081825658	0.099942835	0.068070023	5	0.104111842	0.162347561	NA
453	453	d	M	10.014538	CHILD	0.017253805	0.026032057	0.081825658	0.099942835	0.068070023	5	0.104111842	0.162347561	NA
454	454	d	F	38.137595	ADULT	0	0.003703704	0.042105263	0	0.072727273	1	0.052631579	0.025	11
455	455	d	M	17.929723	CHILD	0.015913284	0.026810424	0.080653783	0.063262195	0.093858507	10	0.098026316	0.110137195	NA
456	456	d	M	13.049983	CHILD	0.015913284	0.026810424	0.080653783	0.063262195	0.093858507	10	0.098026316	0.110137195	NA
457	457	d	F	8.186784	CHILD	0.015913284	0.026810424	0.080653783	0.063262195	0.093858507	10	0.098026316	0.110137195	NA
458	458	d	F	4.433768	CHILD	0.015913284	0.026810424	0.080653783	0.063262195	0.093858507	10	0.098026316	0.110137195	NA
459	459	d	M	1.852433	CHILD	0.015913284	0.026810424	0.080653783	0.063262195	0.093858507	10	0.098026316	0.110137195	NA
460	460	d	M	49.139992	ADULT	0.024537037	0.042708333	0.108675987	0.0796875	0.129758523	11	0.132894737	0.15078125	11
461	461	d	M	6.352299	CHILD	0.015913284	0.026810424	0.080653783	0.063262195	0.093858507	10	0.098026316	0.110137195	NA
462	462	d	M	30.222873	ADULT	0.019126157	0.033217593	0.127467105	0.115820313	0.1359375	2	0.166776316	0.2171875	NA
463	463	d	F	29.024711	ADULT	0.01412037	0.026909722	0.070127467	0.05234375	0.08306108	10	0.092105263	0.112890625	NA
464	464	d	F	9.552967	CHILD	0.02025196	0.033642758	0.104060444	0.106421494	0.102267795	5	0.134703947	0.185403963	NA
465	465	d	F	7.98449	CHILD	0.02025196	0.033642758	0.104060444	0.106421494	0.102267795	5	0.134703947	0.185403963	NA
466	466	d	F	5.976342	CHILD	0.02025196	0.033642758	0.104060444	0.106421494	0.102267795	5	0.134703947	0.185403963	NA
467	467	d	M	2.615521	CHILD	0.02025196	0.033642758	0.104060444	0.106421494	0.102267795	5	0.134703947	0.185403963	NA
468	468	d	F	13	CHILD	0	0	0	0	0	0	0	0	NA
469	469	d	M	35.023133	ADULT	0.010648148	0.016724537	0.060197368	0.0421875	0.073295455	6	0.067434211	0.07578125	6
470	470	d	F	27.309277	ADULT	0.007595486	0.01712963	0.059292763	0.046972656	0.068252841	2	0.084539474	0.10859375	6
471	471	d	F	7.879256	CHILD	0.012778194	0.020554659	0.065008224	0.067883003	0.062825521	5	0.08125	0.114329268	NA
472	472	d	F	5.344635	CHILD	0.012778194	0.020554659	0.065008224	0.067883003	0.062825521	5	0.08125	0.114329268	NA
473	473	d	M	2.650683	CHILD	0.012778194	0.020554659	0.065008224	0.067883003	0.062825521	5	0.08125	0.114329268	NA
474	474	d	F	53.607567	ADULT	0.026388889	0.046412037	0.103412829	0.0921875	0.111576705	11	0.131578947	0.17578125	12
475	475	d	M	53.085603	ADULT	0.002777778	0.007407407	0.015789474	0.0125	0.018181818	2	0.028947368	0.05	12
476	476	d	M	14.158642	CHILD	0.018219557	0.030500461	0.064864309	0.075457317	0.05682147	11	0.085526316	0.134527439	NA
477	477	d	M	4.888216	CHILD	0.009109779	0	0.033747944	0.037728659	0.03072555	5	0	0	NA
478	478	d	M	77.334863	ADULT	0.013888889	0.025925926	0.097368421	0.0875	0.104545455	2	0.128947368	0.16875	NA
479	479	d	F	68.90559	ADULT	0.020659722	0.033101852	0.125986842	0.119140625	0.130965909	7	0.1625	0.215625	NA
480	480	d	F	4.776584	CHILD	0.006601707	0.007841328	0.026120477	0.025533537	0.026566117	4	0.025	0.030487805	NA
481	481	d	F	24.09	ADULT	0.015393519	0.008101852	0.071854441	0.064160156	0.077450284	6	0.021052632	0.025	8
482	482	d	M	28.105956	ADULT	0.003703704	0.003703704	0.010526316	0	0.018181818	3	0.021052632	0.025	8
483	483	d	M	2.17	CHILD	0.013217827	0.009571033	0.046474095	0.055783155	0.039406105	6	0.026315789	0.048780488	NA
484	484	m	F	21.427618	ADULT	0.006597222	0.003703704	0.059709821	0.003125	0.091145833	7	0.089285714	0.1	NA
485	485	m	M	33.140621	ADULT	0.009953704	0.011111111	0.21875	0.1125	0.277777778	4	0.285714286	0.3	NA
486	486	m	M	15	CHILD	0.012662881	0.007380074	0.150251116	0.108664773	0.177159926	4	0.151785714	0.181818182	NA
487	487	m	M	12.497513	CHILD	0.012662881	0.007380074	0.150251116	0.108664773	0.177159926	4	0.151785714	0.181818182	NA
488	488	m	F	4.856747	CHILD	0.011934963	0.011070111	0.157087054	0.143465909	0.165900735	7	0.205357143	0.272727273	NA
489	489	m	M	1.769914	CHILD	0.011934963	0.011070111	0.157087054	0.143465909	0.165900735	7	0.205357143	0.272727273	NA
490	490	m	F	38.658542	ADULT	0.009953704	0.011111111	0.245535714	0.1125	0.319444444	4	0.3125	0.3	NA
491	491	m	M	42.849115	ADULT	0.008333333	0.003703704	0.154575893	0.003125	0.238715278	4	0.178571429	0.1	NA
492	492	m	F	15.426736	CHILD	0.012799815	0.011070111	0.217912946	0.143465909	0.266084559	3	0.263392857	0.272727273	NA
493	493	m	M	11.810561	CHILD	0.012799815	0.011070111	0.217912946	0.143465909	0.266084559	3	0.263392857	0.272727273	NA
494	494	m	M	5.033586	CHILD	0.012799815	0.011070111	0.217912946	0.143465909	0.266084559	3	0.263392857	0.272727273	NA
495	495	m	F	7.886871	CHILD	0.012799815	0.011070111	0.217912946	0.143465909	0.266084559	3	0.263392857	0.272727273	NA
496	496	m	F	7.994083	CHILD	0.012799815	0.011070111	0.217912946	0.143465909	0.266084559	3	0.263392857	0.272727273	NA
497	497	m	F	6.358006	CHILD	0.012799815	0.011070111	0.217912946	0.143465909	0.266084559	3	0.263392857	0.272727273	NA
498	498	m	M	2.895074	CHILD	0.012799815	0.011070111	0.217912946	0.143465909	0.266084559	3	0.263392857	0.272727273	NA
499	499	m	M	0.5	CHILD	0.012799815	0.011070111	0.217912946	0.143465909	0.266084559	3	0.263392857	0.272727273	NA
500	500	m	M	23.832409	ADULT	0.009953704	0.011111111	0.191964286	0.1125	0.236111111	4	0.258928571	0.3	NA
501	501	m	F	59.312726	ADULT	0.006018519	0.003703704	0.046875	0.0375	0.052083333	3	0.035714286	0.1	NA
502	502	m	M	58.890532	ADULT	0	0.003703704	0	0	0	0	0.035714286	0.1	NA
503	503	m	F	55.111953	ADULT	0.027314815	0.045949074	0.044642857	0.05	0.041666667	11	0.0625	0.1	NA
504	504	m	F	21.47749	ADULT	0.000810185	0.003703704	0.035714286	0	0.055555556	4	0.071428571	0.1	NA
505	505	m	M	2.825462012	CHILD	0.009052122	0.011070111	0.131696429	0.142045455	0.125	3	0.183035714	0.272727273	NA
506	506	m	M	1	CHILD	0.009052122	0.011070111	0.131696429	0.142045455	0.125	3	0.183035714	0.272727273	NA
507	507	m	M	0.005475702	CHILD	0.011934963	0.011070111	0.157087054	0.143465909	0.165900735	7	0.205357143	0.272727273	NA
508	508	n	M	65.240147	ADULT	0.005555556	0.001851852	0.048214286	0.058823529	0.038194444	3	0.014285714	0.029411765	NA
509	509	n	F	32.5	ADULT	0.003703704	0.001851852	0.03125	0.044117647	0.019097222	3	0.014285714	0.029411765	NA
510	510	n	M	38.5	ADULT	0.007407407	0.008796296	0.125	0.117647059	0.131944444	1	0.116071429	0.139705882	NA
511	511	n	F	22.711979	ADULT	0.010185185	0.015277778	0.114285714	0.088235294	0.138888889	5	0.157142857	0.176470588	NA
512	512	n	M	4.787474	CHILD	0.012453875	0.015682657	0.133928571	0.152777778	0.113970588	5	0.150892857	0.204861111	NA
513	513	n	M	2.012245	CHILD	0.012453875	0.015682657	0.133928571	0.152777778	0.113970588	5	0.150892857	0.204861111	NA
514	514	n	M	58.248539	ADULT	0.002777778	0	0.028571429	0	0.055555556	5	0.028571429	0	NA
515	515	n	F	50.079068	ADULT	0.010185185	0.009259259	0.114285714	0.088235294	0.138888889	2	0.142857143	0.147058824	NA
516	516	n	M	19.394808	ADULT	0.010185185	0.013425926	0.1	0.088235294	0.111111111	5	0.128571429	0.147058824	NA
517	517	n	F	14.796469	CHILD	0.01199262	0.015221402	0.1	0.111111111	0.088235294	5	0.128571429	0.166666667	NA
518	518	n	M	9.535358	CHILD	0.010147601	0.008302583	0.085714286	0.097222222	0.073529412	5	0.1	0.125	NA
519	519	n	M	6.726681	CHILD	0.010147601	0.008302583	0.085714286	0.097222222	0.073529412	5	0.1	0.125	NA
520	520	n	M	45.726829	ADULT	0.000231481	0.003703704	0.028571429	0	0.055555556	2	0.057142857	0.058823529	NA
521	521	n	F	23.573559	ADULT	0.010185185	0.015277778	0.114285714	0.088235294	0.138888889	5	0.157142857	0.176470588	NA
522	522	n	F	3.866245	CHILD	0.008879151	0.013145756	0.085714286	0.097222222	0.073529412	5	0.121428571	0.166666667	NA
523	523	n	M	1.645079	CHILD	0.008879151	0.013145756	0.085714286	0.097222222	0.073529412	5	0.121428571	0.166666667	NA
524	524	n	F	45.564181	ADULT	0.009259259	0.010185185	0.164285714	0.147058824	0.180555556	1	0.164285714	0.161764706	NA
525	525	n	M	52.919156	ADULT	0.008101852	0.008333333	0.117857143	0.080882353	0.152777778	3	0.121428571	0.088235294	NA
526	526	n	F	20	ADULT	0.010532407	0.011111111	0.155357143	0.143382353	0.166666667	2	0.157142857	0.154411765	NA
527	527	n	M	10.396314	CHILD	0.012338561	0.012915129	0.155357143	0.163194444	0.147058824	2	0.157142857	0.173611111	NA
528	528	n	F	14.5	CHILD	0.012338561	0.012915129	0.155357143	0.163194444	0.147058824	2	0.157142857	0.173611111	NA
529	529	n	F	6.138444	CHILD	0.012338561	0.012915129	0.155357143	0.163194444	0.147058824	2	0.157142857	0.173611111	NA
530	530	n	F	23.37469	ADULT	0	0.003703704	0.042857143	0	0.083333333	1	0.071428571	0.058823529	NA
531	531	n	M	24.000616	ADULT	0.010532407	0.012962963	0.176785714	0.143382353	0.208333333	2	0.192857143	0.183823529	NA
532	532	n	F	9.43693	CHILD	0.008936808	0.01199262	0.124107143	0.123263889	0.125	2	0.146428571	0.170138889	NA
533	533	n	M	7.453067	CHILD	0.008936808	0.01199262	0.124107143	0.123263889	0.125	2	0.146428571	0.170138889	NA
534	534	n	F	1.828854	CHILD	0.008936808	0.01199262	0.124107143	0.123263889	0.125	2	0.146428571	0.170138889	NA
535	535	n	M	63.805394	ADULT	0.007407407	0.010185185	0.110714286	0.117647059	0.104166667	1	0.132142857	0.161764706	NA
536	536	n	F	23.293315	ADULT	0.007407407	0.006018519	0.110714286	0.117647059	0.104166667	1	0.073214286	0.095588235	NA
537	537	n	F	6.851608	CHILD	0.009095364	0.013376384	0.071428571	0.055555556	0.088235294	4	0.1	0.111111111	NA
538	538	n	F	43.925125	ADULT	0	0.003703704	0.057142857	0	0.111111111	1	0.085714286	0.058823529	NA
539	539	n	M	48	ADULT	0.010850694	0.015740741	0.057142857	0	0.111111111	5	0.085714286	0.058823529	NA
540	540	n	M	9.207089	CHILD	0.009095364	0.013376384	0.071428571	0.055555556	0.088235294	4	0.1	0.111111111	NA
541	541	n	F	4.641333	CHILD	0.009095364	0.013376384	0.071428571	0.055555556	0.088235294	4	0.1	0.111111111	NA
542	542	n	M	0.5	CHILD	0.009095364	0.013376384	0.071428571	0.055555556	0.088235294	4	0.1	0.111111111	NA
543	543	n	F	3.5	CHILD	0.012338561	0.012915129	0.155357143	0.163194444	0.147058824	2	0.157142857	0.173611111	NA
544	544	k	F	49.316084	ADULT	0.004166667	0.003703704	0.0421875	0.058823529	0.029891304	2	0.025	0.058823529	NA
545	545	k	M	64.950648	ADULT	0.003703704	0.002777778	0.01875	0.044117647	0	2	0.01875	0.044117647	NA
546	546	k	F	22.947112	ADULT	0.003009259	0.002777778	0.02734375	0.044117647	0.014945652	2	0.01875	0.044117647	NA
547	547	k	F	12.787703	CHILD	0.005131458	0.003488238	0.033007813	0.013888889	0.048650568	6	0.009179688	0.003038194	NA
548	548	k	M	54.45558	ADULT	0.010648148	0.007407407	0.109375	0.102941176	0.114130435	3	0.10625	0.117647059	NA
549	549	k	F	51.163125	ADULT	0.010185185	0.007407407	0.16875	0.117647059	0.206521739	4	0.10625	0.117647059	NA
550	550	k	M	22.815716	ADULT	0.012268519	0.009259259	0.1515625	0.139705882	0.160326087	3	0.11875	0.147058824	NA
551	551	k	F	13.822194	CHILD	0.014068266	0.011070111	0.1515625	0.159722222	0.144886364	3	0.11875	0.166666667	NA
552	552	k	M	11.230846	CHILD	0.014068266	0.011070111	0.1515625	0.159722222	0.144886364	3	0.11875	0.166666667	NA
553	553	k	M	10.982481	CHILD	0.014068266	0.011070111	0.1515625	0.159722222	0.144886364	3	0.11875	0.166666667	NA
554	554	k	F	12.669959	CHILD	0.005765683	0	0.0671875	0.055555556	0.076704545	4	0	0	NA
555	555	k	M	6.833679	CHILD	0.014068266	0.011070111	0.1515625	0.159722222	0.144886364	3	0.11875	0.166666667	NA
556	556	k	F	50.012265	ADULT	0.009259259	0.009259259	0.0703125	0.095588235	0.051630435	3	0.075	0.147058824	NA
557	557	k	M	56.73446	ADULT	0.007407407	0.009259259	0.040625	0.058823529	0.027173913	3	0.075	0.147058824	NA
558	558	k	F	13.097719	CHILD	0.01199262	0.012915129	0.06796875	0.128472222	0.018465909	4	0.0875	0.194444444	NA
559	559	k	M	22.783539	ADULT	0.010185185	0.012962963	0.06796875	0.106617647	0.039402174	4	0.1	0.205882353	NA
560	560	k	F	18.956	ADULT	0.016087963	0.024681713	0.17109375	0.117647059	0.210597826	5	0.187890625	0.205882353	NA
561	561	k	M	48.948534	ADULT	0.010185185	0.009259259	0.190625	0.117647059	0.244565217	4	0.1625	0.147058824	NA
562	562	k	F	41.447574	ADULT	0.018287037	0.032696759	0.1265625	0.058823529	0.176630435	10	0.16328125	0.147058824	NA
563	563	k	M	NA	ADULT	0.016087963	0.022829861	0.17109375	0.117647059	0.210597826	5	0.175390625	0.176470588	NA
564	564	k	F	10.650527	CHILD	0.017873616	0.024590637	0.17109375	0.138888889	0.197443182	5	0.175390625	0.194444444	NA
565	565	k	M	13.903094	CHILD	0.017873616	0.024590637	0.17109375	0.138888889	0.197443182	5	0.175390625	0.194444444	NA
566	566	k	M	13.255568	CHILD	0.017873616	0.024590637	0.17109375	0.138888889	0.197443182	5	0.175390625	0.194444444	NA
567	567	k	F	7.241417	CHILD	0.017873616	0.024590637	0.17109375	0.138888889	0.197443182	5	0.175390625	0.194444444	NA
568	568	k	M	4.864103	CHILD	0.017873616	0.024590637	0.17109375	0.138888889	0.197443182	5	0.175390625	0.194444444	NA
569	569	k	F	4.230312	CHILD	0.017873616	0.024590637	0.17109375	0.138888889	0.197443182	5	0.175390625	0.194444444	NA
570	570	k	M	1.301383	CHILD	0.017873616	0.024590637	0.17109375	0.138888889	0.197443182	5	0.175390625	0.194444444	NA
571	571	k	M	10.724524	CHILD	0.002652214	0.001845018	0.0546875	0.038194444	0.068181818	1	0.028125	0.027777778	NA
572	572	k	M	9.737225	CHILD	0.005131458	0.003488238	0.033007813	0.013888889	0.048650568	6	0.009179688	0.003038194	NA
573	573	k	F	44.230124	ADULT	0.000231481	0	0.04375	0	0.076086957	2	0.04375	0	NA
574	574	k	M	5.793676	CHILD	0.002652214	0.001845018	0.0546875	0.038194444	0.068181818	1	0.028125	0.027777778	NA
575	575	k	M	13.991982	CHILD	0.012799815	0.011070111	0.09453125	0.09375	0.095170455	3	0	0	NA
576	576	k	M	6	CHILD	0.017873616	0.024590637	0.17109375	0.138888889	0.197443182	5	0.175390625	0.194444444	NA
577	577	k	M	19	ADULT	0.010185185	0.011111111	0.06796875	0.106617647	0.039402174	4	0.0875	0.176470588	NA
578	578	k	M	7.32974	CHILD	0.002652214	0.001845018	0.0546875	0.038194444	0.068181818	1	0.028125	0.027777778	NA
579	579	k	F	34.776609	ADULT	0.004861111	0.003703704	0.0484375	0.044117647	0.051630435	3	0.0375	0.058823529	3
580	580	k	M	38.171332	ADULT	0	0.003703704	0.0125	0	0.02173913	1	0.0375	0.058823529	3
581	581	k	F	1.33	CHILD	0.006111624	0.007380074	0.04296875	0.076388889	0.015625	2	0.05	0.111111111	NA
582	582	k	F	0.024640657	CHILD	0.003286439	0.002767528	0.030859375	0.019097222	0.040482955	5	0.015625	0.013888889	NA
583	583	o	F	0.654346338	CHILD	0.014990775	0.027156365	0.13608871	0.158333333	0.115234375	9	0.201612903	0.295833333	NA
584	584	o	M	0.079397673	CHILD	0.005765683	0.010608856	0.088709677	0.104166667	0.07421875	1	0.131048387	0.191666667	NA
585	585	b	M	68	ADULT	0.004166667	0	0.023584906	0.02173913	0.025	2	0	0	NA
586	586	o	M	NA	ADULT	0.004166667	0.001851852	0.072580645	0.080357143	0.066176471	2	0.02016129	0.035714286	NA
587	587	o	M	42.845203	ADULT	0.003703704	0.009259259	0.080645161	0.071428571	0.088235294	1	0.129032258	0.178571429	1
588	588	o	F	41.774581	ADULT	0.008333333	0.018518519	0.177419355	0.160714286	0.191176471	1	0.266129032	0.357142857	1
589	589	o	M	NA	ADULT	0.00787037	0.015740741	0.14516129	0.151785714	0.139705882	1	0.213709677	0.303571429	NA
590	590	o	M	12.290335	CHILD	0.009686347	0.017527675	0.14516129	0.175	0.1171875	1	0.213709677	0.316666667	NA
591	591	o	F	8.736481862	CHILD	0.009686347	0.017527675	0.14516129	0.175	0.1171875	1	0.213709677	0.316666667	NA
592	592	o	F	18.78	ADULT	0.00787037	0.017592593	0.161290323	0.151785714	0.169117647	1	0.245967742	0.339285714	2
593	593	o	M	24.851313	ADULT	0.004166667	0.00462963	0.080645161	0.080357143	0.080882353	2	0.056451613	0.089285714	2
594	594	o	M	1.46	CHILD	0.009686347	0.014760148	0.137096774	0.175	0.1015625	1	0.16733871	0.266666667	NA
595	595	o	F	26.634579	ADULT	0.010185185	0.021759259	0.247983871	0.196428571	0.290441176	2	0.346774194	0.419642857	6
596	596	o	M	35	ADULT	0.006712963	0.003703704	0.064516129	0	0.117647059	5	0.096774194	0.071428571	6
597	597	o	F	6.49	CHILD	0.012107934	0.016374539	0.172379032	0.158333333	0.185546875	4	0.237903226	0.295833333	NA
598	598	o	M	5.594584	CHILD	0.012107934	0.016374539	0.172379032	0.158333333	0.185546875	4	0.237903226	0.295833333	NA
599	599	o	M	3.127895	CHILD	0.012107934	0.016374539	0.172379032	0.158333333	0.185546875	4	0.237903226	0.295833333	NA
600	600	o	M	1.256332	CHILD	0.012107934	0.016374539	0.172379032	0.158333333	0.185546875	4	0.237903226	0.295833333	NA
601	601	o	M	62.170305	ADULT	0.007407407	0.014814815	0.181451613	0.142857143	0.213235294	2	0.241935484	0.285714286	2
602	602	o	F	56.62873	ADULT	0.009259259	0.021296296	0.217741935	0.178571429	0.25	1	0.322580645	0.410714286	2
603	603	o	M	14.70396	CHILD	0.01199262	0.021678967	0.215725806	0.216666667	0.21484375	2	0.298387097	0.391666667	NA
604	604	o	M	24.441839	ADULT	0.010185185	0.021759259	0.223790323	0.196428571	0.246323529	2	0.322580645	0.419642857	11
605	605	o	F	18.134339	ADULT	0.0125	0.025347222	0.016129032	0	0.029411765	10	0.048387097	0.071428571	11
606	606	o	M	29.016356	ADULT	0.009606481	0.014814815	0.032258065	0	0.058823529	6	0.064516129	0.071428571	6
607	607	o	F	18.93882	ADULT	0.010185185	0.021759259	0.231854839	0.196428571	0.261029412	2	0.330645161	0.419642857	6
608	608	o	M	3.23	CHILD	0.013549354	0.021909594	0.148185484	0.158333333	0.138671875	5	0.213709677	0.295833333	NA
609	609	o	M	1	CHILD	0.013549354	0.021909594	0.148185484	0.158333333	0.138671875	5	0.213709677	0.295833333	NA
610	610	o	M	45	ADULT	0.003703704	0.00787037	0.080645161	0	0.147058824	5	0.080645161	0	NA
611	611	o	M	14.016703	CHILD	0.009686347	0.016605166	0.17641129	0.141666667	0.208984375	4	0.217741935	0.229166667	NA
612	612	o	F	12.14733	CHILD	0.009686347	0.016605166	0.17641129	0.141666667	0.208984375	4	0.217741935	0.229166667	NA
613	613	o	M	10	CHILD	0.009686347	0.016605166	0.17641129	0.141666667	0.208984375	4	0.217741935	0.229166667	NA
614	614	o	F	14.522645	CHILD	0.009686347	0.016605166	0.17641129	0.141666667	0.208984375	4	0.217741935	0.229166667	NA
615	615	o	F	14.47145	CHILD	0.009686347	0.016605166	0.17641129	0.141666667	0.208984375	4	0.217741935	0.229166667	NA
