# Supplementary material for: Relatedness within and between Agta residential groups
Source: Evol Hum Sci. 2021 Sep 22;3:e49. doi: 10.1017/ehs.2021.46 (PMC10427306; doi:10.1017/ehs.2021.46)
Supplement: Supplementary file 1 [file S2513843X21000463sup001.zip › Code and data/spouses.csv]

	relatedness	husb_ages	wife_ages	age_diff
1	0	34.97183	32.578833	2.392997
2	0	23.006507	17.957313	5.049194
3	0	NA	NA	NA
4	0	26	24.641336	1.358664
5	0	45	34.097308	10.902692
6	0	24.442436	20.750066	3.69237
7	0	28.553197	32.6	-4.046803
8	0	31.30629	23.16	8.14629
9	0	25	23.33	1.67
10	0	35.239013	26.079014	9.159999
11	0	27.176626	22.289615	4.887011
12	0	25.332204	20.862645	4.469559
13	0	51.41518	53.575803	-2.160623
14	0	51	50	1
15	0.03125	21.033474	20	1.033474
16	0	39.653202	36.193327	3.459875
17	0	30.03	29	1.03
18	0	22.4	22.848841	-0.448841
19	0	39.029277	26.631898	12.397379
20	0	35.606552	36.460461	-0.853909
21	0	29.694607	36.787779	-7.093172
22	0	50.125443	46.667627	3.457816
23	0	30	32.83	-2.83
24	0	47.126942	36.24847	10.878472
25	0.125	38	29.547807	8.452193
26	0	40.94	36.37	4.57
27	0	35.841004	32.791701	3.049303
28	0	34.46	27.7	6.76
29	0	NA	NA	NA
30	0	20	19.358738	0.641262
31	0	54.410743	51.52168	2.889063
32	0	24.76414	23.148638	1.615502
33	0	47.40246	47	0.40246
34	0	23	21.181427	1.818573
35	0	33.419264	27	6.419264
36	0	60	48	12
37	0	31.043647	30.709233	0.334414
38	0	61.930971	50.716094	11.214877
39	0	44.835551	35.426478	9.409073
40	0	27.571795	25.45	2.121795
41	0	29.658754	25.919097	3.739657
42	0	20.476072	18.91	1.566072
43	0	23.289649	23.919095	-0.629446
44	0	46.210606	45.09591	1.114696
45	0	23.971906	20.773998	3.197908
46	0	50.039625	17.311297	32.728328
47	0	40.794355	34.176915	6.61744
48	0	40.611318	27.5069	13.104418
49	0	26.898208	20.798879	6.099329
50	0	49.552019	50	-0.447981
51	0	47.918799	48.671077	-0.752278
52	0	52.936112	50.28192	2.654192
53	0	26.871146	25.757228	1.113918
54	0	26.052643	20.434141	5.618502
55	0	42.118708	41.455268	0.66344
56	0	43.515052	43.192026	0.323026
57	0	19.656768	19.017714	0.639054
58	0	28.390677	23.586951	4.803726
59	0	24.207579	21.458337	2.749242
60	0	30.85	19.698768	11.151232
61	0	47.008179	40.181476	6.826703
62	0	27.798565	24.165016	3.633549
63	0	48	44.029868	3.970132
64	0	67.324763	72.795455	-5.470692
65	0	53.828567	49.7608	4.067767
66	0	43.211687	37.072435	6.139252
67	0	26.634353	20	6.634353
68	0	46.919969	40.92265572	5.99731328
69	0	55.926106	51.426421	4.499685
70	0	49.139992	38.137595	11.002397
71	0	35.023133	27.309277	7.713856
72	0	53.085603	53.607567	-0.521964
73	0	28.105956	24.09	4.015956
74	0	38.171332	34.776609	3.394723
75	0	42.845203	41.774581	1.070622
76	0	24.851313	18.78	6.071313
77	0	35	26.634579	8.365421
78	0	62.170305	56.62873	5.541575
79	0	24.441839	18.134339	6.3075
80	0	29.016356	18.93882	10.077536
